# Supplementary material for: Quantifying the association of natal household wealth with women’s early marriage in Nepal
Source: PeerJ. 2021 Dec 16;9:e12324. doi: 10.7717/peerj.12324 (PMC8684741; doi:10.7717/peerj.12324)
Supplement: Supplemental Information 8 — Dataset includes as variables used in analysis [file peerj-09-12324-s008.xlsx]

## Sheet: Supplemental Data S1
Household_Assets_Measured	Age	Marriage_age	Time_since_marriage	First_pregnancy_age	Cluster	Study_arm	Educ_yrs	Assets_score	Land_Hectares	Time_big_bazaar	Caste	Rooms_in_home	Toilet	Watersou	Roof	Walls	Floor2	Nonbio_fuel	Elec
#NULL!	18	#NULL!	#NULL!	#NULL!	665	3	#NULL!	#NULL!	#NULL!	#NULL!	4	#NULL!	#NULL!	#NULL!	#NULL!	#NULL!	#NULL!	#NULL!	#NULL!
1	22	19	3	19	780	2	0	-2.11682	0	60	0	1	0	1	2	1	1	0	3
#NULL!	23	#NULL!	#NULL!	16	910	3	8	3.04707	#NULL!	#NULL!	2	3	2	1	4	3	2	0	3
#NULL!	19	#NULL!	#NULL!	19	867	2	9	#NULL!	#NULL!	#NULL!	4	#NULL!	2	3	2	1	1	1	1
2	14	13	1	14	642	1	8	2.22668	0	5	2	2	2	3	3	3	2	0	3
1	17	14	3	15	550	3	0	1.10877	0.169409	90	4	3	0	3	3	3	1	0	3
1	26	12	14	26	920	0	0	-0.716237	0.169409	45	2	2	0	1	2	2	1	0	3
1	19	13	6	16	739	3	0	-2.26837	0	60	0	2	0	1	1	1	1	0	3
2	19	19	0	19	628	2	0	-0.461619	0.271054	30	4	2	0	2	3	1	1	0	3
#NULL!	28	14	14	22	716	1	0	0.579124	0	#NULL!	2	1	0	3	2	3	2	1	3
#NULL!	27	#NULL!	#NULL!	#NULL!	671	2	0	-0.0647708	#NULL!	#NULL!	4	4	0	1	1	3	1	0	3
1	17	16	1	17	665	3	9	0.219393	0.677635	60	2	2	2	3	2	1	1	0	3
1	17	17	0	17	757	2	4	-0.620814	0	45	0	3	2	1	2	1	1	0	3
1	17	15	2	17	844	3	5	2.32223	0.338817	45	2	4	1	3	4	3	1	1	3
2	24	15	9	18	861	2	0	-0.143432	0.20329	10	1	4	1	1	2	1	1	0	3
1	21	15	6	18	885	3	3	1.88813	0.677635	35	2	4	0	3	4	3	1	0	3
1	20	18	2	19	830	3	0	0.830502	0.20329	20	0	3	0	2	3	3	1	0	3
1	16	16	0	16	628	2	9	-0.112075	0.18635	45	1	4	0	1	3	1	1	0	3
1	19	14	5	15	675	3	0	-0.908729	0	35	0	4	0	3	3	1	1	0	0
1	18	14	4	16	590	3	0	-1.39792	0	45	0	3	0	3	1	1	1	0	3
1	16	13	3	16	648	2	7	1.32739	0.847043	60	2	4	0	2	3	1	2	0	3
1	15	14	1	15	886	1	7	2.14324	0	70	2	2	0	2	4	3	2	0	3
1	19	15	4	19	773	0	9	-1.05919	0	47	2	2	0	2	3	1	1	0	3
1	21	17	4	18	580	1	10	-0.144096	0	50	2	4	0	3	2	3	1	0	1
1	22	15	7	17	662	0	0	-1.51925	0.101645	20	0	1	0	1	2	1	1	0	3
1	21	14	7	15	675	3	2	1.85678	2.0329	45	2	4	1	3	3	3	1	0	3
1	16	15	1	16	728	0	7	-1.24638	0	20	2	2	0	3	2	1	1	0	3
1	22	17	5	17	665	3	7	0.70378	0.169409	60	4	2	0	1	4	3	1	0	3
1	27	17	10	19	723	0	0	-1.52465	0	80	2	2	0	2	2	1	1	0	3
1	18	15	3	15	649	2	0	-1.43622	0	27	2	3	0	3	2	1	1	0	1
1	19	14	5	15	716	1	0	-1.09483	0	10	1	1	0	3	3	1	1	0	3
#NULL!	16	#NULL!	#NULL!	#NULL!	636	3	#NULL!	#NULL!	#NULL!	#NULL!	2	#NULL!	#NULL!	#NULL!	#NULL!	#NULL!	#NULL!	#NULL!	#NULL!
#NULL!	17	#NULL!	#NULL!	14	649	2	0	-3.08603	0	#NULL!	2	1	0	1	1	1	1	0	1
1	32	18	14	19	618	2	0	1.11305	0.847043	15	1	4	1	2	2	3	1	0	3
2	20	15	5	20	838	2	0	0.720484	0.135527	30	1	3	2	2	3	1	1	0	3
1	21	15	6	16	899	3	0	-0.780921	0	10	0	2	0	3	3	1	1	0	3
1	20	19	1	19	741	0	0	-0.775526	0.20329	18	1	1	0	2	3	1	1	0	3
2	16	15	1	16	787	3	0	0.130559	0.338817	30	2	3	0	3	3	1	1	0	3
1	21	15	6	19	867	2	8	2.42151	0.508226	58	4	2	0	3	4	3	2	0	3
1	17	16	1	17	838	2	8	0.219393	0.542108	45	2	2	2	3	2	1	1	0	3
1	19	15	4	17	696	3	0	-2.45821	0	50	0	3	0	1	1	1	1	0	1
1	23	17	6	23	827	3	11	3.42071	0.508226	60	2	4	3	3	2	3	2	0	3
1	23	22	1	23	830	3	11	3.91752	0.101645	25	2	4	2	3	4	3	2	0	3
1	29	15	14	17	892	1	5	2.15876	0	60	2	4	2	3	4	3	1	0	3
1	19	15	4	19	642	1	7	2.25258	0.338817	15	2	4	2	3	4	3	1	0	1
1	22	14	8	18	739	3	0	-0.970762	0	90	0	3	0	3	3	1	1	0	1
1	19	17	2	19	780	2	7	1.95606	0.338817	30	4	2	0	3	3	3	2	0	3
1	23	15	8	16	696	3	0	0.5333	0.338817	60	4	3	2	3	2	1	1	0	3
1	19	17	2	19	902	1	9	2.15876	0	10	2	4	2	3	4	3	1	1	3
1	20	15	5	16	552	2	0	1.42268	1.04186	30	2	4	0	3	3	3	1	0	3
1	16	15	1	16	830	3	10	1.23324	0.169409	60	4	3	2	2	2	3	1	0	3
1	17	15	2	17	912	3	0	-0.183348	0.101645	40	2	2	0	3	3	1	1	0	3
1	23	12	11	17	649	2	0	-0.93897	0.135527	0	2	2	0	3	3	1	1	0	0
#NULL!	22	#NULL!	#NULL!	16	760	0	0	-0.0232415	#NULL!	#NULL!	4	3	2	1	2	1	1	0	3
1	17	16	1	17	818	1	9	-0.776611	0.101645	60	0	4	0	3	2	1	1	0	0
2	22	16	6	20	750	2	0	-2.21558	0	45	1	2	0	3	1	1	1	0	1
1	23	20	3	20	696	3	10	2.70834	2.37172	60	2	4	2	2	2	3	2	0	3
1	26	12	14	21	786	1	0	-1.21724	0.271054	60	4	2	0	2	3	1	1	0	0
1	35	12	23	14	702	1	0	-3.3379	0	100	0	1	0	1	1	1	1	0	0
1	29	15	14	17	563	0	0	-1.75012	0	30	0	2	0	3	2	1	1	0	1
1	24	15	9	18	710	0	0	0.444466	0.0677635	45	1	4	0	3	3	1	1	0	3
1	29	18	11	19	861	2	0	-1.48901	0	15	1	3	0	1	2	1	1	0	3
1	26	13	13	15	739	3	0	-0.57753	0.0677635	120	2	4	0	1	2	1	1	0	3
1	24	17	7	21	899	3	0	-0.147712	0.135527	5	0	3	0	2	3	1	1	0	3
2	19	14	5	15	827	3	0	-0.020989	0.677635	180	4	4	0	3	2	1	1	0	3
1	17	17	0	17	642	1	5	-0.00155909	0	19	4	3	0	3	4	1	1	0	3
1	15	14	1	15	671	2	0	-1.15255	0.338817	20	4	2	0	3	2	1	1	0	1
1	22	17	5	19	912	3	11	1.95606	0.677635	15	2	2	0	3	3	3	2	0	3
1	14	14	0	14	550	3	0	-1.67885	0	90	0	4	0	1	2	1	1	0	1
1	21	14	7	17	588	2	0	2.15876	0	50	1	4	2	3	4	3	1	0	3
1	23	14	9	15	728	0	9	0.847206	0.169409	30	4	4	2	3	2	1	1	0	3
1	21	14	7	15	658	2	3	0.219393	0.677635	45	2	2	2	3	2	1	1	0	3
1	21	16	5	18	633	3	0	3.91752	0.169409	30	2	4	2	3	4	3	2	0	3
1	34	14	20	22	696	3	0	-2.12872	0	45	2	1	0	2	3	1	1	0	0
1	20	14	6	16	583	2	8	-0.147712	0.440463	20	0	3	0	2	3	1	1	0	3
1	31	16	15	17	679	2	0	2.75633	0.677635	25	2	4	2	3	4	3	1	0	3
#NULL!	16	#NULL!	#NULL!	#NULL!	875	1	#NULL!	#NULL!	#NULL!	#NULL!	2	#NULL!	#NULL!	#NULL!	#NULL!	#NULL!	#NULL!	#NULL!	#NULL!
1	25	15	10	15	665	3	0	-0.891437	1.01645	60	4	3	0	1	2	1	1	0	3
1	29	14	15	15	760	0	0	0.5333	0.271054	25	0	3	2	3	2	1	1	0	3
2	17	16	1	17	635	0	0	0.957225	0.338817	30	1	4	0	3	2	3	1	0	3
1	18	14	4	15	685	3	0	-1.70909	0.711516	15	4	2	0	1	2	1	1	0	1
#NULL!	19	#NULL!	#NULL!	#NULL!	642	1	#NULL!	#NULL!	#NULL!	#NULL!	4	#NULL!	#NULL!	#NULL!	#NULL!	#NULL!	#NULL!	#NULL!	#NULL!
1	23	15	8	19	890	0	0	-0.461619	0.0677635	60	0	2	0	2	3	1	1	0	3
1	29	15	14	19	553	0	0	-1.5273	0	3	0	3	0	1	3	1	1	0	1
1	16	14	2	15	685	3	0	-0.927073	0.677635	20	4	2	0	2	2	1	1	0	3
1	35	19	16	19	757	2	0	-3.3379	0	30	0	1	0	1	1	1	1	0	0
1	16	15	1	16	679	2	4	1.53094	0	45	2	2	2	3	4	3	1	0	3
2	19	14	5	14	760	0	0	-1.39792	0	30	0	3	0	3	1	1	1	0	3
1	24	14	10	19	844	3	0	-1.20534	1.35527	40	4	2	0	1	2	1	1	0	3
1	21	18	3	20	721	1	0	1.39903	1.35527	5	4	4	0	3	4	2	1	0	3
1	21	17	4	19	618	2	10	0.134838	1.01645	15	2	4	1	2	2	1	1	0	3
#NULL!	17	#NULL!	#NULL!	#NULL!	827	3	#NULL!	#NULL!	#NULL!	#NULL!	0	#NULL!	#NULL!	#NULL!	#NULL!	#NULL!	#NULL!	#NULL!	#NULL!
1	27	13	14	15	635	0	7	1.22896	0.135527	30	2	2	1	3	3	3	1	0	3
1	19	15	4	17	583	2	9	3.42842	0.338817	3	2	4	2	3	4	2	2	1	3
1	20	15	5	18	866	1	0	-0.739889	0.677635	90	2	2	0	1	3	1	1	0	3
1	19	14	5	16	768	2	0	0.588309	0.338817	60	2	3	1	3	2	2	1	0	3
1	14	13	1	14	861	2	7	0.173641	0	10	4	2	0	3	4	2	1	0	3
#NULL!	23	#NULL!	#NULL!	21	649	2	0	-1.08128	#NULL!	#NULL!	1	4	0	1	2	1	1	0	1
1	22	17	5	17	675	3	3	0.998754	0.508226	35	4	3	2	3	3	1	1	0	3
1	22	13	9	15	739	3	0	-0.96271	1.35527	90	4	1	0	3	2	1	1	0	3
#NULL!	21	#NULL!	#NULL!	18	750	2	0	-1.80292	0	#NULL!	2	2	0	1	2	1	1	0	3
2	21	15	6	15	696	3	0	-0.147712	0.508226	60	2	3	0	2	3	1	1	0	3
1	20	19	1	20	701	1	9	0.406577	2.0329	10	4	2	2	2	3	1	1	0	3
#NULL!	29	#NULL!	#NULL!	#NULL!	702	1	#NULL!	#NULL!	#NULL!	#NULL!	2	#NULL!	#NULL!	#NULL!	#NULL!	#NULL!	#NULL!	#NULL!	#NULL!
2	17	17	0	17	892	1	9	2.55251	0.57599	30	2	4	1	3	2	3	2	0	3
1	19	14	5	14	701	1	0	2.45715	0.338817	10	2	3	0	2	4	3	2	0	3
#NULL!	18	#NULL!	#NULL!	18	721	1	6	-0.0232415	#NULL!	#NULL!	4	3	2	1	2	1	1	1	3
1	24	14	10	17	618	2	0	0.763509	0.304936	15	1	2	1	3	2	3	1	0	3
1	29	18	11	19	618	2	0	1.69442	0.677635	15	1	2	1	3	4	3	1	0	3
1	18	16	2	18	588	2	0	-1.65137	0	130	2	1	0	1	3	1	1	0	3
1	21	14	7	16	910	3	0	-0.57753	0.135527	20	4	4	0	1	2	1	1	0	3
1	22	16	6	16	782	1	0	0.998754	0.677635	25	4	3	2	3	3	1	1	0	3
1	24	14	10	24	671	2	0	0.825107	0	15	1	4	0	3	3	3	1	0	3
1	20	17	3	20	723	0	0	-2.55854	0	50	0	2	0	1	2	1	1	0	0
1	19	18	1	19	780	2	0	-1.33746	0	60	1	2	0	1	3	1	1	0	3
1	18	14	4	18	860	3	6	-0.613166	0.338817	45	2	3	0	2	2	1	1	0	3
#NULL!	27	#NULL!	#NULL!	15	553	0	0	-1.0538	#NULL!	#NULL!	0	1	0	1	3	1	1	0	3
1	23	16	7	18	658	2	9	-1.70909	0.0338817	20	0	2	0	1	2	1	1	0	1
1	17	17	0	17	588	2	0	-1.80292	0	120	0	2	0	1	2	1	1	0	3
1	15	15	0	15	649	2	4	-0.838644	0.304936	30	2	3	0	3	2	1	1	0	1
1	19	14	5	16	633	3	0	-0.927073	0.101645	60	1	2	0	2	2	1	1	0	3
1	17	15	2	17	658	2	0	-0.618562	0	45	1	4	0	3	2	1	1	0	3
#NULL!	17	#NULL!	#NULL!	#NULL!	680	0	#NULL!	#NULL!	#NULL!	#NULL!	2	#NULL!	#NULL!	#NULL!	#NULL!	#NULL!	#NULL!	#NULL!	#NULL!
2	16	15	1	16	786	1	0	-1.6444	0.813162	90	4	2	0	2	1	1	1	0	2
1	25	15	10	16	563	0	0	0.0295515	2.0329	20	2	3	2	3	2	1	1	0	1
1	18	17	1	18	710	0	2	-1.02355	0	60	1	3	0	1	3	1	1	0	3
1	19	15	4	19	753	1	3	-0.927073	1.01645	30	2	2	0	2	2	1	1	0	3
#NULL!	18	#NULL!	#NULL!	18	860	3	#NULL!	#NULL!	#NULL!	#NULL!	0	#NULL!	#NULL!	#NULL!	#NULL!	#NULL!	#NULL!	#NULL!	#NULL!
2	25	19	6	19	728	0	11	3.91752	0.677635	20	0	4	2	3	4	3	2	0	3
1	18	16	2	18	699	1	3	3.91752	0.101645	15	2	4	2	3	4	3	2	0	3
1	28	12	16	18	701	1	0	-0.648803	0.406581	10	2	2	0	3	2	1	1	0	3
2	17	14	3	17	860	3	9	1.82934	0.338817	30	2	1	0	2	4	3	2	0	3
1	22	15	7	18	892	1	11	3.91752	0.237172	15	2	4	2	3	4	3	2	0	3
1	22	19	3	22	635	0	0	0.564657	0.338817	30	1	3	1	3	3	1	1	0	3
1	29	19	10	29	636	3	0	-1.52465	0	40	2	2	0	2	2	1	1	0	3
2	16	15	1	16	611	0	9	0.479843	0	60	2	3	1	3	2	3	1	0	3
2	21	15	6	17	899	3	10	-0.147712	0.406581	40	2	3	0	2	3	1	1	0	3
#NULL!	17	#NULL!	#NULL!	17	920	0	0	-0.425982	#NULL!	#NULL!	2	3	0	1	3	1	1	0	3
2	17	16	1	17	760	0	6	0.755891	0.508226	60	4	3	2	3	2	3	1	0	0
1	17	16	1	17	757	2	5	0.720484	0.101645	30	2	3	2	2	3	1	1	1	3
1	14	12	2	14	583	2	6	2.87187	1.70764	6	4	4	2	1	4	2	2	0	3
1	27	15	12	16	618	2	0	-1.52465	0	20	2	2	0	2	2	1	1	0	3
2	24	18	6	21	635	0	11	3.42842	0.508226	48	2	4	2	3	4	2	2	0	3
2	21	18	3	18	750	2	0	-1.90167	0	90	2	3	0	3	1	1	1	0	1
1	28	17	11	19	618	2	0	3.63925	0.677635	15	1	4	2	2	4	3	2	0	3
#NULL!	17	#NULL!	#NULL!	17	732	3	0	-0.020989	#NULL!	#NULL!	2	4	0	3	2	1	1	0	3
1	17	15	2	17	780	2	0	-0.932469	0	90	2	3	0	3	2	1	1	0	3
#NULL!	24	#NULL!	#NULL!	20	631	2	0	0.444466	#NULL!	#NULL!	2	4	0	3	3	1	1	0	3
2	19	18	1	19	722	2	0	0.13957	0.304936	60	2	3	0	3	2	3	1	0	1
1	24	17	7	18	618	2	5	1.73005	0.847043	15	2	3	1	2	4	3	1	0	3
1	17	16	1	17	563	0	2	-1.46646	0.169409	30	2	1	0	3	2	1	1	0	1
1	23	14	9	18	658	2	0	-2.58228	0	20	2	1	0	1	1	1	1	0	3
2	19	15	4	16	696	3	10	-0.183348	0.338817	45	0	2	0	3	3	1	1	0	3
#NULL!	22	16	6	#NULL!	662	0	7	0.708499	#NULL!	#NULL!	2	2	2	3	2	2	1	0	3
#NULL!	20	#NULL!	#NULL!	#NULL!	732	3	#NULL!	#NULL!	#NULL!	#NULL!	4	#NULL!	#NULL!	#NULL!	#NULL!	#NULL!	#NULL!	#NULL!	#NULL!
1	21	21	0	21	583	2	0	1.37047	0	20	1	3	0	2	4	2	2	0	3
1	20	15	5	16	867	2	0	1.55106	0.0677635	50	4	1	0	1	4	3	2	0	3
2	19	18	1	19	696	3	0	3.91752	0.508226	35	1	4	2	3	4	3	2	0	3
#NULL!	24	#NULL!	#NULL!	16	696	3	0	-1.35689	#NULL!	#NULL!	2	3	0	1	1	1	1	0	3
1	25	13	12	25	902	1	4	3.04168	0	10	2	4	2	2	4	3	2	1	3
1	14	14	0	14	550	3	4	0.662748	0	150	2	2	0	3	4	3	1	0	3
#NULL!	21	#NULL!	#NULL!	14	912	3	0	0.158548	0	#NULL!	1	4	2	1	3	1	1	0	3
1	26	13	13	16	611	0	0	-0.334896	0.406581	55	4	3	0	3	2	1	1	0	3
1	21	11	10	21	721	1	0	1.2813	1.01645	15	1	4	3	3	2	1	1	0	3
#NULL!	16	#NULL!	#NULL!	#NULL!	739	3	6	-1.20534	#NULL!	#NULL!	1	2	0	1	2	1	1	0	3
1	29	13	16	15	860	3	0	-0.775526	0.406581	60	1	1	0	2	3	1	1	0	3
2	24	19	5	19	889	1	0	-0.927073	7.31846	30	4	2	0	2	2	1	1	1	3
1	23	14	9	15	890	0	0	-0.663444	0.677635	45	4	2	0	3	2	2	1	0	1
1	34	11	23	19	830	3	0	-0.407725	0	60	1	4	0	2	2	2	1	0	3
1	17	15	2	17	786	1	7	1.47825	0.677635	45	2	4	2	2	2	1	2	0	2
1	20	16	4	18	578	2	0	-1.81216	0	80	0	1	0	3	2	1	1	0	2
#NULL!	19	#NULL!	#NULL!	16	665	3	0	-0.334896	#NULL!	#NULL!	4	3	0	3	2	1	1	0	3
1	23	13	10	15	671	2	0	-1.74473	0.677635	15	4	1	0	2	2	1	1	0	1
1	19	14	5	19	910	3	0	-2.77212	0	15	0	2	0	1	1	1	1	0	1
1	27	14	13	17	866	1	0	-0.497255	0.271054	120	2	1	0	3	3	1	1	0	3
1	22	15	7	22	827	3	0	-1.80292	0	20	4	2	0	1	2	1	1	0	3
2	24	16	8	18	552	2	2	0.130559	0.284607	1	2	3	0	3	3	1	1	0	3
1	27	15	12	17	838	2	0	-0.299259	0.20329	20	2	4	0	2	2	1	1	0	3
1	16	15	1	16	696	3	0	-3.08603	0	45	0	1	0	1	1	1	1	0	1
1	18	18	0	18	912	3	8	0.5333	0.57599	30	2	3	2	3	2	1	1	0	3
#NULL!	24	#NULL!	#NULL!	17	838	2	0	-1.65137	0	#NULL!	2	1	0	1	3	1	1	0	3
#NULL!	26	16	10	#NULL!	590	3	0	-0.739889	#NULL!	#NULL!	2	2	0	1	3	1	1	0	3
#NULL!	24	#NULL!	#NULL!	18	889	1	0	2.19979	#NULL!	#NULL!	4	4	2	1	4	3	1	0	3
2	20	16	4	17	732	3	6	2.75633	0.338817	10	2	4	2	3	4	3	1	0	3
1	25	14	11	17	673	0	0	-1.80292	0	45	0	2	0	1	2	1	1	0	3
2	21	15	6	15	625	1	0	1.10877	0.406581	55	2	3	0	3	3	3	1	0	3
2	22	16	6	18	618	2	0	-3.02399	0	15	1	2	0	1	1	1	1	0	0
1	39	19	20	21	861	2	0	-2.9038	0	5	2	1	1	1	1	1	1	0	0
#NULL!	28	#NULL!	#NULL!	#NULL!	671	2	0	-1.6708	#NULL!	#NULL!	1	2	0	1	1	1	1	0	3
1	21	14	7	17	550	3	9	3.91752	2.71054	90	2	4	2	3	4	3	2	1	3
2	19	18	1	19	830	3	11	3.91752	0.406581	15	2	4	2	3	4	3	2	0	3
1	17	11	6	17	890	0	6	-1.58237	1.69409	60	4	3	0	2	1	1	1	0	1
1	34	14	20	17	786	1	0	-1.17895	0.338817	90	2	2	0	2	2	1	1	0	2
1	21	17	4	17	642	1	0	-1.71183	0	16	1	2	0	3	1	1	1	0	3
1	17	14	3	17	790	0	0	3.63925	0.338817	20	4	4	2	2	4	3	2	0	3
1	17	15	2	17	642	1	0	0.583662	0.152468	60	0	4	0	1	2	1	2	0	3
1	19	15	4	16	807	0	0	3.16952	1.69409	15	4	3	1	3	4	3	2	1	3
1	24	15	9	21	662	0	0	0.219393	0.0677635	20	2	2	2	3	2	1	1	0	3
1	24	14	10	17	631	2	0	-1.43082	0.406581	45	4	2	0	2	2	1	1	0	1
2	17	16	1	17	665	3	0	-2.17455	0.847043	60	2	2	0	1	1	1	1	0	1
1	17	14	3	17	886	1	0	1.23324	0.169409	90	1	3	2	2	2	3	1	0	3
1	19	15	4	15	563	0	5	-1.15255	1.35527	60	4	2	0	3	2	1	1	0	1
1	24	21	3	24	807	0	0	-2.09308	0	10	0	2	0	1	3	1	1	0	0
1	19	14	5	16	625	1	0	-1.1751	0	80	0	4	0	1	2	1	1	0	3
1	28	17	11	20	912	3	0	2.83084	0	40	1	4	2	3	4	2	2	0	3
1	20	17	3	18	658	2	13	3.48342	5.42108	45	4	4	1	3	4	3	2	0	3
2	21	21	0	21	867	2	0	-0.020989	3.72699	5	4	4	0	3	2	1	1	0	3
1	17	14	3	17	860	3	10	3.63925	0.542108	30	2	4	2	2	4	3	2	0	3
1	16	15	1	16	890	0	0	-0.927073	0.338817	60	4	2	0	2	2	1	1	0	3
1	19	14	5	18	583	2	0	0.173641	0	16	2	2	0	3	4	2	1	0	3
1	21	18	3	18	662	0	5	0.516595	0.135527	10	0	2	0	2	3	3	1	0	3
1	25	16	9	16	633	3	0	0.384477	0	30	0	2	0	2	4	3	1	0	3
1	23	14	9	16	671	2	0	-0.373189	0.0677635	10	1	3	0	3	3	1	1	0	1
#NULL!	28	#NULL!	#NULL!	20	631	2	0	-1.51925	#NULL!	#NULL!	4	1	0	1	2	1	1	0	3
1	17	16	1	17	728	0	0	1.29056	0	25	1	4	0	3	4	3	1	0	3
1	22	15	7	16	595	0	0	-2.28027	0	60	0	2	0	2	2	1	1	0	0
1	22	16	6	17	675	3	0	-0.780921	0	30	4	2	0	3	3	1	1	0	3
1	18	14	4	18	786	1	0	-2.55588	0	90	4	1	0	2	1	1	1	0	2
1	26	14	12	15	699	1	0	-1.1816	0.542108	20	4	3	0	1	3	1	1	0	0
1	16	15	1	16	699	1	8	0.268566	0	30	2	4	0	1	3	3	1	0	3
1	27	15	12	20	618	2	0	1.76569	0.0677635	20	4	4	1	1	4	3	1	0	3
1	22	17	5	19	679	2	0	-0.618562	0	15	2	4	0	3	2	1	1	1	3
1	16	15	1	16	563	0	9	-0.334896	0.338817	20	2	3	0	3	2	1	1	0	3
1	17	17	0	17	583	2	9	3.15014	0.508226	15	2	4	2	2	4	2	2	0	3
1	19	17	2	19	728	0	0	-1.24638	0	25	0	2	0	3	2	1	1	0	3
1	25	14	11	15	595	0	0	1.54715	1.35527	60	2	4	2	2	2	3	1	0	3
1	19	16	3	16	827	3	11	2.77106	1.42812	25	2	4	0	2	4	3	2	0	3
1	23	13	10	14	732	3	0	-0.541037	0.508226	10	0	1	0	1	2	3	1	0	3
1	22	16	6	22	873	0	0	-1.09052	0.304936	60	2	3	0	3	2	1	1	0	0
1	30	14	16	21	636	3	0	1.2646	0.237172	5	2	3	1	2	3	3	1	0	3
1	20	15	5	16	673	0	0	0.557009	0	80	2	3	3	2	3	1	1	0	3
1	18	17	1	18	650	1	10	2.47806	1.01645	60	2	4	2	2	4	3	1	0	3
1	18	13	5	18	889	1	0	-1.80292	0	20	4	2	0	1	2	1	1	0	3
#NULL!	25	#NULL!	#NULL!	18	830	3	0	1.10652	#NULL!	#NULL!	1	2	2	1	3	3	1	0	3
1	29	18	11	21	844	3	0	-2.58228	0	25	1	1	0	1	1	1	1	0	3
2	29	14	15	15	866	1	0	3.41377	1.35527	40	1	4	2	3	4	3	2	0	1
1	20	17	3	18	750	2	5	1.82542	1.01645	60	2	4	2	3	2	3	1	0	3
1	21	17	4	21	618	2	0	-0.174337	0.135527	20	1	2	0	3	2	3	1	0	1
2	19	13	6	15	875	1	0	-0.0928742	0	20	1	2	0	3	4	3	1	1	0
1	20	16	4	17	635	0	0	-0.648803	0.338817	30	4	2	0	3	2	1	1	0	3
1	18	17	1	18	642	1	10	-0.020989	1.35527	12	4	4	0	3	2	1	1	0	3
#NULL!	16	#NULL!	#NULL!	15	867	2	0	-0.838644	#NULL!	#NULL!	4	3	0	3	2	1	1	0	1
1	22	14	8	18	873	0	0	-0.334896	2.0329	460	4	3	0	3	2	1	1	0	3
1	22	16	6	17	807	0	7	2.54059	0	5	2	3	2	3	3	3	2	1	3
1	22	14	8	15	650	1	5	-0.564689	0.0338817	60	2	1	0	1	3	2	1	1	3
1	18	13	5	18	750	2	8	-0.648803	0.0677635	60	0	2	0	3	2	1	1	0	3
1	16	15	1	16	648	2	9	0.130559	2.37172	60	4	3	0	3	3	1	1	0	3
2	18	17	1	18	628	2	10	2.09716	0.360841	5	2	2	3	3	3	3	1	0	3
1	19	17	2	17	580	1	0	2.54558	3.04936	60	4	4	0	3	4	3	2	0	1
1	19	17	2	19	611	0	11	3.28971	0.338817	15	2	2	2	3	4	3	2	0	3
1	20	17	3	20	658	2	7	0.5333	0.677635	25	4	3	2	3	2	1	1	0	3
1	24	16	8	18	838	2	0	-1.24098	0.0677635	35	1	1	0	2	2	1	1	0	3
1	18	16	2	18	631	2	0	-0.147712	0.847043	25	4	3	0	2	3	1	1	0	3
1	17	15	2	17	760	0	9	2.16415	0.677635	60	2	3	2	2	4	3	1	0	3
1	18	14	4	17	650	1	7	1.99169	0.508226	30	2	3	0	2	3	3	2	0	3
2	32	19	13	24	728	0	12	2.55251	3.38817	25	4	4	1	3	2	3	2	1	3
#NULL!	19	#NULL!	#NULL!	19	680	0	7	3.48117	#NULL!	#NULL!	2	3	3	1	4	3	2	0	3
#NULL!	17	#NULL!	#NULL!	15	853	3	0	#NULL!	#NULL!	#NULL!	2	#NULL!	0	1	3	3	1	0	3
#NULL!	19	#NULL!	#NULL!	#NULL!	830	3	#NULL!	#NULL!	#NULL!	#NULL!	1	#NULL!	#NULL!	#NULL!	#NULL!	#NULL!	#NULL!	#NULL!	#NULL!
1	18	13	5	15	650	1	9	0.568936	1.35527	30	2	4	2	2	2	1	1	0	3
1	27	15	12	16	671	2	0	1.3794	0	18	1	3	2	3	3	3	1	1	3
1	17	17	0	17	618	2	8	-1.46646	0.0847043	30	2	1	0	3	2	1	1	0	1
1	18	15	3	16	760	0	0	-0.843635	0	30	0	2	2	3	1	1	1	0	3
1	29	12	17	14	583	2	0	-2.3159	0	22	4	1	0	3	2	1	1	0	0
1	21	15	6	17	699	1	5	0.568936	0.101645	20	2	4	2	2	2	1	1	1	3
1	31	14	17	24	710	0	0	-2.74572	0	30	0	2	0	2	1	1	1	0	0
1	23	12	11	13	757	2	0	-2.11682	0	38	0	1	0	1	2	1	1	0	3
1	19	16	3	17	827	3	9	0.5333	1.01645	60	2	3	2	3	2	1	1	0	3
1	21	13	8	14	721	1	0	0.619666	0.135527	40	0	3	0	3	3	2	1	0	3
2	25	21	4	22	633	3	0	-0.927073	1.01645	30	1	2	0	2	2	1	1	0	3
1	18	17	1	18	665	3	0	0.0457453	0	40	0	3	0	3	2	3	1	0	3
1	29	19	10	20	642	1	0	2.75633	1.35527	60	4	4	2	3	4	3	1	0	3
2	19	16	3	19	671	2	0	2.75633	1.01645	25	2	4	2	3	4	3	1	0	3
1	16	14	2	16	875	1	0	0.600293	0.609871	60	2	4	1	2	3	1	1	0	3
#NULL!	20	#NULL!	#NULL!	15	902	1	0	-0.306907	0	#NULL!	2	4	2	1	2	1	1	0	3
1	24	15	9	17	628	2	3	0.678954	0.677635	10	2	4	0	2	2	3	1	0	3
#NULL!	18	#NULL!	#NULL!	18	902	1	9	3.28971	#NULL!	#NULL!	2	2	2	3	4	3	2	0	3
1	17	14	3	17	710	0	0	-0.372785	0.271054	60	2	1	2	2	2	1	1	1	3
1	21	14	7	15	633	3	0	-1.32845	0	30	2	2	0	1	2	3	1	0	1
1	28	18	10	20	631	2	0	-1.43082	1.69409	25	4	2	0	2	2	1	1	0	1
#NULL!	19	#NULL!	#NULL!	18	875	1	0	-1.89423	0	#NULL!	1	1	0	1	2	3	1	0	0
1	18	15	3	15	807	0	10	0.25075	0.372699	30	2	2	1	3	3	1	1	0	3
1	18	14	4	17	665	3	2	-0.058878	0.677635	60	2	2	2	2	2	1	1	0	3
1	17	14	3	17	760	0	0	0.5333	0	10	1	3	2	3	2	1	1	0	3
1	21	17	4	17	860	3	10	3.32534	2.0329	15	2	3	2	2	4	3	2	1	3
2	23	13	10	15	732	3	0	0.154211	0.135527	20	2	3	0	3	2	2	1	0	3
1	22	14	8	18	696	3	0	-3.3379	0	120	0	1	0	1	1	1	1	0	0
#NULL!	24	#NULL!	#NULL!	17	787	3	0	-0.088423	#NULL!	#NULL!	2	4	0	1	2	2	1	0	3
1	19	14	5	18	861	2	0	0.457307	0.0677635	10	1	1	0	3	4	2	1	0	3
1	19	18	1	19	590	3	9	3.04933	0.677635	60	2	4	0	3	4	3	2	0	3
1	19	15	4	17	563	0	0	-1.80292	0	20	2	2	0	1	2	1	1	0	3
1	15	15	0	15	550	3	0	-2.002	0	60	1	2	0	3	2	1	1	0	0
1	23	14	9	23	867	2	0	2.26722	10.8422	50	4	4	2	3	4	2	1	0	3
1	20	15	5	20	830	3	2	-0.935125	0	17	2	4	0	2	3	1	1	0	1
2	15	14	1	15	580	1	0	-2.30666	0	60	1	2	0	1	2	1	1	0	1
2	16	15	1	16	552	2	0	0.329411	0.318488	30	2	2	0	3	2	3	1	0	3
#NULL!	30	#NULL!	#NULL!	16	780	2	0	0.219393	#NULL!	#NULL!	1	2	2	3	2	1	1	0	3
1	18	17	1	18	782	1	9	3.60362	0.338817	10	2	3	2	3	4	3	2	0	3
2	18	16	2	18	827	3	8	-0.613166	0.75048	12	2	3	0	2	2	1	1	0	3
1	24	16	8	16	673	0	7	3.28971	0.677635	45	2	2	2	3	4	3	2	0	3
2	25	15	10	17	838	2	0	-0.467014	0	40	1	3	0	3	3	1	1	0	3
#NULL!	17	#NULL!	#NULL!	17	732	3	12	3.45207	#NULL!	#NULL!	0	4	2	3	3	3	2	1	3
#NULL!	15	#NULL!	#NULL!	#NULL!	867	2	#NULL!	#NULL!	#NULL!	#NULL!	1	#NULL!	#NULL!	#NULL!	#NULL!	#NULL!	#NULL!	#NULL!	#NULL!
2	19	17	2	18	807	0	0	-1.20534	0.18635	60	1	2	0	1	2	1	1	0	3
1	27	12	15	14	649	2	0	3.42842	0.542108	37	1	4	2	3	4	2	2	0	3
1	23	17	6	17	780	2	13	-0.334896	1.01645	60	4	3	0	3	2	1	1	0	3
1	17	16	1	17	675	3	0	-1.56028	0	35	4	1	0	3	2	1	1	0	3
#NULL!	24	#NULL!	#NULL!	18	721	1	7	-1.20534	#NULL!	#NULL!	4	2	0	1	2	1	1	0	3
#NULL!	21	#NULL!	#NULL!	#NULL!	902	1	#NULL!	#NULL!	#NULL!	#NULL!	1	#NULL!	#NULL!	#NULL!	#NULL!	#NULL!	#NULL!	#NULL!	#NULL!
2	24	15	9	17	861	2	0	1.2042	0	5	2	4	2	3	3	2	1	0	3
1	20	14	6	16	886	1	0	-0.613166	0.169409	60	1	3	0	2	2	1	1	0	3
1	21	14	7	15	642	1	6	0.5333	0.271054	15	0	3	2	3	2	1	1	0	3
#NULL!	24	#NULL!	#NULL!	19	853	3	0	-0.487056	0	#NULL!	2	4	0	1	3	3	1	0	0
#NULL!	17	#NULL!	#NULL!	#NULL!	636	3	#NULL!	#NULL!	#NULL!	#NULL!	0	#NULL!	#NULL!	#NULL!	#NULL!	#NULL!	#NULL!	#NULL!	#NULL!
1	17	11	6	15	552	2	6	0.794866	2.38019	30	2	2	0	3	3	3	1	0	3
1	24	16	8	17	760	0	9	1.19761	0.338817	120	4	2	2	3	2	3	1	0	3
1	16	15	1	16	702	1	0	2.26722	1.35527	2	2	4	2	3	4	2	1	0	3
1	34	14	20	16	912	3	0	-0.867697	0.20329	40	4	4	0	1	3	1	1	0	0
1	25	17	8	19	790	0	0	-0.461619	0.440463	25	2	2	0	2	3	1	1	0	3
1	17	17	0	17	885	3	9	3.91752	0.677635	40	2	4	2	3	4	3	2	0	3
1	22	14	8	15	912	3	5	3.32534	0.271054	30	0	3	2	2	4	3	2	0	3
#NULL!	19	14	5	#NULL!	910	3	0	-0.497255	#NULL!	#NULL!	2	1	0	3	3	1	1	0	3
1	16	15	1	16	728	0	0	-0.020989	0.508226	10	0	4	0	3	2	1	1	0	3
1	19	16	3	17	583	2	9	1.33631	1.66359	10	2	4	2	3	2	2	1	0	3
1	16	15	1	16	827	3	6	1.69449	0.409969	5	2	3	2	3	2	1	2	1	3
1	22	15	7	16	728	0	0	-0.0642732	0	25	1	3	2	3	2	1	1	0	3
#NULL!	24	#NULL!	#NULL!	19	635	0	0	-1.1751	0	#NULL!	2	4	0	1	2	1	1	0	3
1	27	13	14	20	757	2	5	-0.342544	0	45	0	3	2	2	2	1	1	0	3
1	15	15	0	15	631	2	0	-1.24903	0	35	0	3	0	2	3	1	1	0	1
1	21	15	6	16	563	0	0	-0.020989	0.677635	30	2	4	0	3	2	1	1	0	3
1	26	16	10	26	920	0	0	-0.020989	1.69409	50	2	4	0	3	2	1	1	0	3
1	16	16	0	16	673	0	8	3.63925	0.474344	60	2	4	2	2	4	3	2	0	3
1	18	15	3	18	732	3	8	-0.648803	0.677635	30	0	2	0	3	2	1	1	0	3
1	19	15	4	19	899	3	0	0.166195	0	9	2	4	0	2	3	1	1	0	3
1	14	14	0	14	886	1	8	-2.26837	0	60	2	2	0	1	1	1	1	0	3
1	18	15	3	18	750	2	0	-1.09483	0	45	1	1	0	3	3	1	1	0	3
1	19	16	3	17	679	2	9	1.54567	0	30	2	2	0	2	4	3	2	0	3
1	23	20	3	20	760	0	11	0.5333	0.20329	25	2	3	2	3	2	1	1	0	3
1	21	16	5	18	757	2	10	3.63925	13.5527	30	4	4	2	2	4	3	2	0	3
#NULL!	21	#NULL!	#NULL!	#NULL!	732	3	#NULL!	#NULL!	#NULL!	#NULL!	2	#NULL!	#NULL!	#NULL!	#NULL!	#NULL!	#NULL!	#NULL!	#NULL!
1	25	11	14	12	625	1	0	-1.2367	1.01645	55	2	2	1	1	1	1	1	0	3
1	26	14	12	15	853	3	0	-0.22713	1.69409	32	1	2	0	1	2	3	1	0	3
1	16	15	1	16	588	2	10	1.31266	0.542108	60	2	4	2	3	3	1	1	0	3
1	17	14	3	17	625	1	6	0.0992018	0.169409	20	2	3	1	3	2	1	1	0	3
#NULL!	17	#NULL!	#NULL!	#NULL!	680	0	#NULL!	#NULL!	#NULL!	#NULL!	4	#NULL!	#NULL!	#NULL!	#NULL!	#NULL!	#NULL!	#NULL!	#NULL!
1	21	20	1	21	590	3	10	-0.183348	0.474344	30	2	2	0	3	3	1	1	0	3
1	24	14	10	17	723	0	0	1.60986	0.677635	60	1	4	0	2	4	3	1	0	3
1	17	16	1	17	550	3	9	-2.62057	0	120	2	1	0	1	2	1	1	0	1
1	18	15	3	16	662	0	0	-1.71183	0	10	2	2	0	3	1	1	1	0	3
#NULL!	16	#NULL!	#NULL!	16	760	0	9	2.67271	#NULL!	#NULL!	4	3	2	3	2	3	2	1	3
1	21	15	6	21	642	1	0	-1.24098	0.406581	190	4	1	0	2	2	1	1	0	3
#NULL!	36	#NULL!	#NULL!	#NULL!	753	1	0	-1.64706	#NULL!	#NULL!	2	3	0	1	2	1	1	0	0
1	23	15	8	15	685	3	0	-1.24364	0.338817	15	2	2	0	1	3	1	1	0	1
#NULL!	17	#NULL!	#NULL!	17	866	1	8	-0.620814	0	#NULL!	1	3	2	1	2	1	1	0	3
#NULL!	15	#NULL!	#NULL!	#NULL!	636	3	#NULL!	#NULL!	#NULL!	#NULL!	4	#NULL!	#NULL!	#NULL!	#NULL!	#NULL!	#NULL!	#NULL!	#NULL!
1	20	17	3	18	830	3	7	1.23324	1.35527	45	4	3	2	2	2	3	1	0	3
1	21	15	6	16	583	2	10	2.83084	0	10	2	4	2	3	4	2	2	1	3
1	22	14	8	18	885	3	5	3.91752	1.01645	35	0	4	2	3	4	3	2	0	3
1	24	14	10	16	680	0	0	-1.28467	0	115	0	2	0	3	3	1	1	0	1
2	25	15	10	23	867	2	0	-0.57753	0.677635	50	4	4	0	1	2	1	1	0	3
#NULL!	25	#NULL!	#NULL!	12	732	3	0	1.42043	#NULL!	#NULL!	2	3	2	1	3	3	1	0	3
#NULL!	16	#NULL!	#NULL!	16	807	0	0	-2.55854	0	#NULL!	1	2	0	1	2	1	1	0	0
1	26	19	7	21	807	0	0	3.91752	2.71054	60	2	4	2	3	4	3	2	0	3
#NULL!	21	#NULL!	#NULL!	#NULL!	649	2	#NULL!	#NULL!	#NULL!	#NULL!	2	#NULL!	#NULL!	#NULL!	#NULL!	#NULL!	#NULL!	#NULL!	#NULL!
1	22	18	4	20	611	0	9	0.763509	0.847043	45	4	2	1	3	2	3	1	0	3
#NULL!	21	#NULL!	#NULL!	16	867	2	0	0.734021	0	#NULL!	0	4	0	1	4	3	1	0	3
1	22	17	5	18	611	0	0	0.794866	0.237172	60	2	2	0	3	3	3	1	0	3
1	22	14	8	15	861	2	0	-3.05963	0	15	1	1	0	2	1	1	1	0	0
1	17	17	0	17	631	2	8	2.73542	0.847043	65	4	3	0	3	4	3	2	0	3
1	23	15	8	23	662	0	0	0.197293	0	30	2	2	0	3	3	3	1	0	3
#NULL!	34	#NULL!	#NULL!	#NULL!	912	3	0	1.19761	#NULL!	#NULL!	1	2	2	3	2	3	1	0	3
1	19	16	3	19	890	0	5	-0.183348	0.474344	45	4	2	0	3	3	1	1	0	3
1	24	22	2	24	580	1	0	-0.22713	0.20329	20	4	2	0	1	2	3	1	0	3
1	20	17	3	18	853	3	0	2.0126	0.18635	20	2	4	2	2	3	3	1	0	3
1	23	17	6	23	782	1	4	-0.970762	0	10	2	3	0	3	3	1	1	0	1
1	20	17	3	20	701	1	0	1.66965	0	46	1	4	2	3	4	2	1	0	3
1	17	17	0	17	583	2	4	-0.780921	0	20	2	2	0	3	3	1	1	0	3
1	16	16	0	16	782	1	0	0.25075	0.118586	15	0	2	1	3	3	1	1	0	3
1	23	15	8	18	665	3	0	-0.22713	0.508226	60	4	2	0	1	2	3	1	0	3
#NULL!	24	#NULL!	#NULL!	18	662	0	0	-0.020989	#NULL!	#NULL!	2	4	0	3	2	1	1	0	3
1	19	19	0	19	732	3	10	0.847206	1.35527	60	2	4	2	3	2	1	1	0	3
1	24	15	9	18	830	3	0	-0.745284	0	30	2	3	0	2	3	1	1	0	3
1	34	19	15	19	889	1	0	1.08512	2.56654	30	2	3	0	3	4	2	1	0	3
2	29	13	16	15	696	3	0	0.957225	1.01645	40	2	4	0	3	2	3	1	0	3
1	23	17	6	18	867	2	5	-0.334896	2.0329	40	4	3	0	3	2	1	1	0	3
1	23	17	6	19	590	3	12	-0.183348	0.677635	45	2	2	0	3	3	1	1	0	3
1	26	17	9	19	753	1	0	-0.648803	0.169409	30	2	2	0	3	2	1	1	0	3
#NULL!	20	#NULL!	#NULL!	#NULL!	853	3	#NULL!	#NULL!	#NULL!	#NULL!	2	#NULL!	#NULL!	#NULL!	#NULL!	#NULL!	#NULL!	#NULL!	#NULL!
1	21	14	7	15	892	1	2	0.286127	0	90	2	1	2	3	2	3	1	1	3
1	14	13	1	14	710	0	0	-0.020989	0.677635	50	1	4	0	3	2	1	1	0	3
1	27	14	13	15	685	3	0	-0.775526	0.135527	10	4	1	0	2	3	1	1	0	3
1	34	15	19	16	753	1	0	-1.39792	0	40	1	3	0	3	1	1	1	0	3
1	23	15	8	21	873	0	0	-1.48901	0	90	1	3	0	1	2	1	1	0	3
1	27	19	8	21	642	1	6	-0.96271	0.508226	30	4	1	0	3	2	1	1	0	3
1	20	15	5	17	827	3	0	-0.337148	0.338817	60	1	2	2	1	2	1	1	0	3
2	21	16	5	17	633	3	0	-0.268162	0	30	1	2	0	3	2	3	1	0	3
1	17	16	1	17	807	0	9	-0.183348	1.01645	25	4	2	0	3	3	1	1	0	3
#NULL!	24	#NULL!	#NULL!	#NULL!	867	2	0	-1.51925	#NULL!	#NULL!	2	1	0	1	2	1	1	0	3
#NULL!	16	#NULL!	#NULL!	#NULL!	636	3	#NULL!	#NULL!	#NULL!	#NULL!	1	#NULL!	#NULL!	#NULL!	#NULL!	#NULL!	#NULL!	#NULL!	#NULL!
1	24	14	10	22	578	2	0	-1.86988	0.20329	60	0	2	0	3	1	1	1	0	0
1	16	16	0	16	671	2	0	-0.891437	0.338817	20	4	3	0	1	2	1	1	0	3
1	17	16	1	17	642	1	5	3.42842	6.77635	30	4	4	2	3	4	2	2	0	3
1	16	14	2	16	818	1	5	-0.58677	0.169409	80	2	3	0	3	2	1	1	0	2
1	21	14	7	14	578	2	0	-1.55597	0	60	2	3	0	3	1	1	1	0	0
1	27	14	13	15	912	3	0	-1.3731	0	50	1	1	0	2	3	1	1	0	3
1	19	16	3	18	699	1	0	-0.908729	0	25	2	4	0	3	3	1	1	0	0
1	22	14	8	17	818	1	5	-2.18379	0.101645	120	2	1	0	3	1	1	1	0	0
1	16	15	1	16	550	3	9	3.91752	1.35527	20	2	4	2	3	4	3	2	0	3
2	23	15	8	18	635	0	0	0.444466	1.35527	45	4	4	0	3	3	1	1	0	3
1	25	13	12	14	665	3	0	-2.12872	0	60	4	1	0	2	3	1	1	0	0
1	21	14	7	21	885	3	0	0.847206	2.71054	30	2	4	2	3	2	1	1	0	3
1	26	14	12	15	685	3	0	-1.20534	0.677635	15	4	2	0	1	2	1	1	0	3
1	15	14	1	15	886	1	9	-0.613166	1.01645	60	2	3	0	2	2	1	1	0	3
1	23	10	13	12	757	2	0	2.75633	0.169409	30	4	4	2	3	4	3	1	0	3
2	22	14	8	18	732	3	10	-0.020989	0.20329	10	2	4	0	3	2	1	1	0	3
1	15	13	2	15	844	3	9	-1.31381	0	60	0	2	0	1	2	2	1	0	3
1	22	17	5	17	631	2	9	-0.373189	0.677635	30	4	3	0	3	3	1	1	0	1
1	21	16	5	17	648	2	0	-2.74572	0	30	2	2	0	2	1	1	1	0	0
#NULL!	16	#NULL!	#NULL!	#NULL!	680	0	#NULL!	#NULL!	#NULL!	#NULL!	2	#NULL!	#NULL!	#NULL!	#NULL!	#NULL!	#NULL!	#NULL!	#NULL!
1	24	20	4	21	732	3	0	-0.780921	0	120	0	2	0	3	3	1	1	0	3
1	28	14	14	16	861	2	0	-1.24638	0	15	1	2	0	3	2	1	1	0	3
1	30	17	13	19	590	3	0	-0.147712	2.71054	30	2	3	0	2	3	1	1	0	3
#NULL!	24	#NULL!	#NULL!	18	827	3	0	-2.74033	#NULL!	#NULL!	0	1	0	1	1	1	1	0	0
#NULL!	19	15	4	19	753	1	0	-2.023	#NULL!	#NULL!	2	1	0	1	2	1	1	0	1
1	20	15	5	17	753	1	9	0.329411	0.135527	40	4	2	0	3	2	3	1	0	3
2	23	14	9	16	578	2	5	0.216244	4.06581	80	4	4	0	3	2	2	1	0	2
1	18	14	4	14	716	1	0	1.14441	0.542108	40	1	4	0	2	3	3	1	0	3
1	28	15	13	17	741	0	0	-2.80776	0	10	2	1	0	2	1	1	1	0	1
#NULL!	19	#NULL!	#NULL!	15	636	3	0	0.70378	#NULL!	#NULL!	4	2	0	1	4	3	1	0	3
#NULL!	18	#NULL!	#NULL!	18	860	3	0	2.19979	#NULL!	#NULL!	2	4	2	1	4	3	1	0	3
2	20	15	5	16	844	3	0	0.854242	0.508226	45	4	4	0	2	4	3	1	0	0
#NULL!	26	#NULL!	#NULL!	23	611	0	0	-0.891437	#NULL!	#NULL!	4	3	0	1	2	1	1	0	3
2	14	14	0	14	550	3	6	-1.39792	0	90	0	3	0	3	1	1	1	0	3
#NULL!	19	15	4	#NULL!	902	1	0	-0.582069	0	#NULL!	2	1	0	3	2	3	1	#NULL!	3
2	20	11	9	20	665	3	0	1.88813	1.35527	40	4	4	0	3	4	3	1	0	3
1	34	12	22	14	550	3	0	-1.80292	0	90	1	2	0	1	2	1	1	0	3
#NULL!	20	#NULL!	#NULL!	#NULL!	665	3	#NULL!	#NULL!	#NULL!	#NULL!	2	#NULL!	#NULL!	#NULL!	#NULL!	#NULL!	#NULL!	#NULL!	#NULL!
#NULL!	17	#NULL!	#NULL!	15	701	1	7	#NULL!	#NULL!	#NULL!	2	#NULL!	1	1	4	3	2	0	3
1	26	15	11	16	633	3	0	-1.24098	0.169409	30	0	1	0	2	2	1	1	0	3
1	17	16	1	17	786	1	0	2.03008	6.77635	60	1	4	0	2	4	2	2	0	2
1	35	13	22	14	661	1	0	-0.467014	0	90	1	3	0	3	3	1	1	0	3
1	22	14	8	19	723	0	4	1.88813	0.338817	90	2	4	0	3	4	3	1	0	3
1	14	13	1	14	631	2	9	-0.334896	0.508226	65	2	3	0	3	2	1	1	0	3
2	21	15	6	17	861	2	0	0.290665	1.69409	30	1	4	2	1	2	1	1	0	3
1	16	15	1	16	595	0	0	-1.96636	0	60	2	3	0	2	2	1	1	0	0
1	19	15	4	19	642	1	5	-0.334896	0.0677635	9	2	3	0	3	2	1	1	0	3
1	24	16	8	21	590	3	0	-0.96271	0.57599	30	2	1	0	3	2	1	1	0	3
1	16	16	0	16	590	3	9	3.45207	0.338817	60	2	4	2	3	3	3	2	1	3
1	17	16	1	17	807	0	8	-0.497255	0.440463	5	2	1	0	3	3	1	1	0	3
2	19	13	6	14	844	3	0	-1.80292	0	40	4	2	0	1	2	1	1	0	3
1	18	17	1	18	552	2	8	-0.0592822	0.677635	30	2	4	0	3	3	1	1	0	1
2	18	17	1	18	710	0	0	1.88049	0	60	2	4	2	2	4	3	1	0	3
1	16	16	0	16	673	0	6	-1.05919	0	90	1	2	0	2	3	1	1	0	3
1	19	15	4	19	827	3	7	1.38439	0.0847043	10	0	4	0	3	4	3	1	0	1
#NULL!	23	#NULL!	#NULL!	21	750	2	0	-1.95446	0	#NULL!	0	3	0	1	1	1	1	0	3
1	24	14	10	24	886	1	0	-1.05919	0	90	0	2	0	2	3	1	1	0	3
1	25	15	10	15	588	2	0	0.0992018	0.677635	60	0	3	1	3	2	1	1	0	3
1	19	14	5	18	588	2	0	-2.11682	0	90	2	1	0	1	2	1	1	0	3
2	16	15	1	16	578	2	7	0.730176	0.508226	65	2	2	0	2	4	3	1	0	2
1	27	14	13	17	910	3	0	-0.613166	1.35527	20	2	3	0	2	2	1	1	0	3
#NULL!	39	#NULL!	#NULL!	22	728	0	0	0.106207	0	#NULL!	0	2	0	1	4	3	1	0	3
1	19	14	5	14	642	1	0	3.60362	0.101645	20	2	3	2	3	4	3	2	0	3
1	17	16	1	17	728	0	5	-1.39792	0	30	0	3	0	3	1	1	1	0	3
1	22	17	5	17	642	1	0	0.847206	0.0237172	12	1	4	2	3	2	1	1	0	3
1	24	15	9	17	699	1	10	0.715089	0	25	2	4	2	3	3	1	1	1	3
1	24	22	2	22	739	3	0	-0.932469	0	120	2	3	0	3	2	1	1	0	3
1	15	15	0	15	786	1	9	-1.17895	0.338817	60	2	2	0	2	2	1	1	0	2
1	17	16	1	17	838	2	6	-1.39792	0	35	0	3	0	3	1	1	1	0	3
1	27	14	13	16	671	2	7	-0.96271	1.35527	20	4	1	0	3	2	1	1	0	3
1	36	16	20	22	696	3	0	-3.3379	0	60	2	1	0	1	1	1	1	0	0
1	25	12	13	15	830	3	0	2.75633	0.0762339	20	4	4	2	3	4	3	1	0	3
1	24	22	2	22	844	3	3	0.662748	0	35	1	2	0	3	4	3	1	0	3
1	25	13	12	15	552	2	0	-0.93897	0.0169409	30	2	2	0	3	3	1	1	0	0
#NULL!	22	#NULL!	#NULL!	16	590	3	0	-0.648803	#NULL!	#NULL!	2	2	0	3	2	1	1	0	3
#NULL!	19	#NULL!	#NULL!	19	728	0	5	3.36098	#NULL!	#NULL!	2	4	2	1	4	3	2	0	3
#NULL!	37	#NULL!	#NULL!	26	650	1	0	-1.80292	0	#NULL!	2	2	0	1	2	1	1	0	3
1	20	15	5	17	590	3	0	-1.80942	0.338817	45	2	1	0	1	3	1	1	0	0
1	26	16	10	22	679	2	0	-0.153107	0	45	2	4	0	3	3	1	1	0	3
1	20	15	5	16	867	2	2	-0.020989	0.677635	86	4	4	0	3	2	1	1	0	3
#NULL!	23	#NULL!	#NULL!	21	618	2	0	-0.57753	#NULL!	#NULL!	2	4	0	1	2	1	1	0	3
1	27	19	8	20	580	1	0	-1.75012	0	30	4	2	0	3	2	1	1	0	1
1	22	17	5	20	580	1	0	-3.3379	0	25	0	1	0	1	1	1	1	0	0
#NULL!	34	#NULL!	#NULL!	#NULL!	578	2	#NULL!	#NULL!	#NULL!	#NULL!	4	#NULL!	#NULL!	#NULL!	#NULL!	#NULL!	#NULL!	#NULL!	#NULL!
#NULL!	17	#NULL!	#NULL!	17	732	3	0	1.88813	#NULL!	#NULL!	2	4	0	3	4	3	1	0	3
2	20	18	2	20	760	0	12	3.01144	1.35527	60	2	2	2	2	4	3	2	0	3
1	23	15	8	16	780	2	0	3.91752	2.71054	30	4	4	2	3	4	3	2	0	3
2	27	16	11	20	910	3	6	-1.01454	0	25	0	3	0	1	2	3	1	0	1
1	19	13	6	15	910	3	3	-0.896832	0	25	2	4	0	2	2	1	1	0	3
#NULL!	20	#NULL!	#NULL!	20	902	1	0	-0.467014	0	#NULL!	0	3	0	3	3	1	1	0	3
#NULL!	29	17	12	#NULL!	563	0	0	1.33141	0	#NULL!	4	3	2	2	1	3	2	0	3
1	34	19	15	29	635	0	0	0.106207	0	60	4	2	0	1	4	3	1	0	3
1	20	17	3	20	642	1	10	-0.891437	0.169409	123	2	3	0	1	2	1	1	0	3
1	29	19	10	24	696	3	4	-3.02399	0	45	1	2	0	1	1	1	1	0	0
2	20	16	4	19	889	1	11	0.5333	3.38817	20	2	3	2	3	2	1	1	0	3
1	21	14	7	17	710	0	0	-0.461619	0.271054	60	1	2	0	2	3	1	1	0	3
2	19	15	4	15	728	0	0	-1.24638	0	25	2	2	0	3	2	1	1	0	3
1	25	18	7	19	827	3	0	0.219393	0.508226	60	4	2	2	3	2	1	1	0	3
2	17	15	2	17	588	2	0	-0.613166	0.101645	120	2	3	0	2	2	1	1	0	3
1	25	20	5	21	892	1	10	3.91752	1.69409	10	2	4	2	3	4	3	2	0	3
2	20	17	3	18	590	3	0	-2.26837	0	45	0	2	0	1	1	1	1	0	3
3	21	17	4	19	696	3	11	2.37823	0	30	4	1	2	3	4	3	2	1	3
1	21	14	7	15	912	3	3	-0.745284	0	30	2	3	0	2	3	1	1	0	3
1	21	13	8	17	552	2	0	-0.183348	0.0677635	30	2	2	0	3	3	1	1	0	3
2	24	15	9	22	699	1	0	-2.52949	0	60	0	1	0	3	1	1	1	0	1
#NULL!	20	#NULL!	#NULL!	#NULL!	830	3	#NULL!	#NULL!	#NULL!	#NULL!	4	#NULL!	#NULL!	#NULL!	#NULL!	#NULL!	#NULL!	#NULL!	#NULL!
1	25	17	8	25	636	3	0	-0.183348	1.35527	45	4	2	0	3	3	1	1	0	3
1	29	15	14	19	631	2	0	-0.020989	0.847043	85	4	4	0	3	2	1	1	0	3
1	21	14	7	17	635	0	0	0.698384	0	45	1	3	0	2	4	3	1	0	3
1	21	14	7	17	583	2	11	0.219393	0.677635	9	2	2	2	3	2	1	1	1	3
1	27	17	10	19	618	2	0	-1.80292	0	30	2	2	0	1	2	1	1	0	3
#NULL!	21	#NULL!	#NULL!	11	628	2	0	1.57423	#NULL!	#NULL!	2	3	0	3	4	3	1	1	3
1	25	18	7	19	741	0	0	-0.431377	0	25	2	4	0	2	3	1	1	0	3
1	21	16	5	18	662	0	12	1.48786	0.508226	55	2	3	2	3	3	2	1	1	3
1	20	16	4	17	590	3	0	0.0631248	0.677635	45	2	3	0	1	3	2	1	0	3
1	29	17	12	19	580	1	0	-1.75012	0	30	2	2	0	3	2	1	1	0	1
#NULL!	34	#NULL!	#NULL!	23	866	1	0	-1.33746	0	#NULL!	1	2	0	1	3	1	1	0	3
1	19	15	4	18	563	0	0	-0.020989	0.406581	10	2	4	0	3	2	1	1	0	3
1	21	16	5	21	658	2	0	-0.618562	0	15	2	4	0	3	2	1	1	0	3
#NULL!	24	#NULL!	#NULL!	14	723	0	0	0.329411	#NULL!	#NULL!	4	2	0	3	2	3	1	0	3
1	19	15	4	16	753	1	4	-0.147712	0.677635	40	2	3	0	2	3	1	1	0	3
1	20	15	5	17	818	1	9	3.91752	1.01645	70	2	4	2	3	4	3	2	0	3
1	22	17	5	19	680	0	5	-0.65146	0	45	0	3	0	2	3	1	1	0	1
1	23	16	7	23	899	3	0	-1.3731	0	15	2	1	0	2	3	1	1	0	3
1	23	15	8	17	685	3	0	-1.70909	0.254113	20	2	2	0	1	2	1	1	0	1
1	20	16	4	17	732	3	0	-0.467014	0	60	1	3	0	3	3	1	1	0	3
1	21	14	7	17	588	2	0	-0.299259	0.372699	90	2	4	0	2	2	1	1	0	3
1	25	16	9	18	782	1	0	-2.02574	0	10	0	1	0	3	1	1	1	0	3
1	23	15	8	18	853	3	0	-3.3379	0	27	2	1	0	1	1	1	1	0	0
1	21	14	7	21	753	1	0	-2.11682	0	35	2	1	0	1	2	1	1	0	3
1	22	14	8	17	807	0	5	1.6987	0.338817	10	2	3	2	2	3	3	1	1	3
1	19	13	6	15	552	2	0	0.130559	0.279524	1	2	3	0	3	3	1	1	0	3
1	19	14	5	16	635	0	5	-0.183348	0.20329	60	2	2	0	3	3	1	1	0	3
1	21	17	4	21	723	0	9	-0.020989	1.35527	60	2	4	0	3	2	1	1	0	3
#NULL!	22	19	3	21	861	2	5	-0.334896	#NULL!	#NULL!	2	3	0	3	2	1	1	0	3
2	34	14	20	15	920	0	0	0.801944	0	60	2	2	0	1	3	3	2	0	3
#NULL!	20	#NULL!	#NULL!	17	860	3	5	0.794866	#NULL!	#NULL!	2	2	0	3	3	3	1	0	3
1	19	19	0	19	912	3	10	0.5333	2.0329	20	4	3	2	3	2	1	1	0	3
1	18	14	4	15	838	2	0	-1.11426	0.0338817	25	0	2	0	3	1	1	1	0	3
1	29	15	14	19	701	1	0	-0.775526	0.135527	15	0	1	0	2	3	1	1	0	3
1	23	15	8	16	595	0	0	-0.648803	0.338817	120	2	2	0	3	2	1	1	0	3
1	27	19	8	19	580	1	0	-0.838644	0.677635	50	2	3	0	3	2	1	1	0	1
2	20	13	7	15	552	2	0	1.73716	0.596319	20	2	4	0	1	4	3	2	0	0
2	21	14	7	21	679	2	0	-1.24638	0	30	2	2	0	3	2	1	1	0	3
1	21	17	4	19	699	1	0	-0.334896	0.406581	15	2	3	0	3	2	1	1	0	3
2	24	15	9	24	889	1	0	2.05148	0	30	2	3	2	3	3	2	2	0	3
1	18	17	1	18	873	0	0	-0.35444	0	60	1	3	2	3	3	1	1	0	0
1	17	17	0	17	768	2	10	-0.183348	0.0338817	60	2	2	0	3	3	1	1	0	3
#NULL!	21	#NULL!	#NULL!	#NULL!	633	3	#NULL!	#NULL!	#NULL!	#NULL!	0	#NULL!	#NULL!	#NULL!	#NULL!	#NULL!	#NULL!	#NULL!	#NULL!
1	29	14	15	17	628	2	0	-1.65137	0	20	0	1	0	1	3	1	1	0	3
#NULL!	24	#NULL!	#NULL!	14	867	2	0	-1.55754	#NULL!	#NULL!	2	1	0	1	3	1	1	0	1
1	22	13	9	14	710	0	0	0.662748	0	50	2	2	0	3	4	3	1	0	3
1	17	17	0	17	827	3	6	1.48296	0	10	2	2	2	2	2	3	2	0	3
1	23	15	8	20	648	2	8	-0.648803	0.135527	60	2	2	0	3	2	1	1	0	3
#NULL!	16	#NULL!	#NULL!	12	665	3	0	-2.24463	0	#NULL!	4	3	0	1	2	1	1	0	0
2	23	15	8	17	648	2	0	-2.26837	0	60	0	2	0	1	1	1	1	0	3
#NULL!	29	#NULL!	#NULL!	29	861	2	8	-0.620814	0	#NULL!	1	3	2	1	2	1	1	0	3
#NULL!	25	#NULL!	#NULL!	17	716	1	0	3.36098	#NULL!	#NULL!	2	4	2	1	4	3	2	1	3
1	29	19	10	23	866	1	0	1.38439	0.338817	40	0	4	0	3	4	3	1	0	1
2	19	15	4	17	750	2	0	-0.687096	0.169409	60	0	2	0	3	3	1	1	0	1
1	14	14	0	14	649	2	0	-1.15255	0.347288	30	1	2	0	3	2	1	1	0	1
1	22	14	8	17	642	1	7	-0.140266	0	46	2	1	0	3	4	2	1	1	3
2	16	15	1	16	696	3	0	-1.40442	0.169409	45	2	2	0	3	2	1	1	0	0
1	22	17	5	17	780	2	10	2.75633	2.37172	30	4	4	2	3	4	3	1	0	3
2	17	16	1	17	679	2	9	-0.891437	0.101645	20	2	3	0	1	2	1	1	0	3
1	20	14	6	15	631	2	7	-0.020989	1.01645	60	4	4	0	3	2	1	1	0	3
2	17	15	2	17	636	3	0	-1.80292	0	30	0	2	0	1	2	1	1	0	3
#NULL!	29	#NULL!	#NULL!	18	867	2	0	-0.334896	#NULL!	#NULL!	4	3	0	3	2	1	1	0	3
1	18	15	3	15	625	1	6	-0.473603	0.338817	55	2	1	0	3	2	2	1	0	3
1	24	14	10	17	580	1	3	-1.08128	0.271054	30	4	4	0	1	2	1	1	0	1
1	24	15	9	15	679	2	0	-0.153107	0	30	1	4	0	3	3	1	1	0	3
1	21	14	7	17	886	1	0	-1.51925	0.516697	60	0	1	0	1	2	1	1	0	3
1	27	15	12	27	611	0	0	0.847206	1.35527	60	1	4	2	3	2	1	1	1	3
1	34	16	18	17	552	2	0	-1.33746	0	15	2	2	0	1	3	1	1	0	3
1	22	14	8	15	625	1	0	-0.648803	1.35527	60	2	2	0	3	2	1	1	0	3
#NULL!	17	#NULL!	#NULL!	#NULL!	902	1	0	2.15876	0	#NULL!	0	4	2	3	4	3	1	0	3
1	22	16	6	18	750	2	0	-1.57492	0	45	2	1	0	3	2	2	1	0	1
1	29	14	15	16	661	1	0	-2.40699	0	20	0	1	0	1	3	1	1	0	0
1	26	15	11	18	595	0	0	-1.52465	0	60	0	2	0	2	2	1	1	0	3
1	23	11	12	15	873	0	0	-2.09308	0	60	0	2	0	1	3	1	1	0	0
1	24	15	9	20	827	3	0	0.605025	0.00338817	60	2	3	0	3	3	3	1	0	1
#NULL!	21	15	6	#NULL!	662	0	0	-0.020989	#NULL!	#NULL!	2	4	0	3	2	1	1	0	3
2	20	18	2	18	757	2	0	-1.52687	0.0677635	30	1	2	1	1	2	1	1	0	0
1	20	16	4	17	838	2	0	-0.299259	0.338817	20	0	4	0	2	2	1	1	0	3
1	20	7	13	15	673	0	0	-1.65137	0	90	0	1	0	1	3	1	1	0	3
#NULL!	27	#NULL!	#NULL!	#NULL!	861	2	0	2.25258	#NULL!	#NULL!	4	4	2	3	4	3	1	0	1
#NULL!	20	#NULL!	#NULL!	20	732	3	13	1.88813	#NULL!	#NULL!	0	4	0	3	4	3	1	0	3
1	20	17	3	17	671	2	0	-0.935125	0	8	0	4	0	2	3	1	1	0	1
2	17	15	2	17	760	0	0	-2.02574	0	30	1	1	0	3	1	1	1	0	3
1	16	16	0	16	867	2	0	-0.648803	1.42473	46	4	2	0	3	2	1	1	0	3
1	31	17	14	19	631	2	0	-0.965367	0.169409	50	4	2	0	2	3	1	1	0	1
1	29	14	15	29	588	2	0	-0.334896	0.508226	50	2	3	0	3	2	1	1	0	3
2	19	14	5	16	861	2	0	-1.56028	0	10	1	1	0	3	2	1	1	0	3
1	24	23	1	24	563	0	0	-1.75012	0	20	2	2	0	3	2	1	1	0	1
2	17	13	4	17	838	2	0	-1.1751	0	30	0	4	0	1	2	1	1	0	3
1	20	15	5	16	867	2	0	1.82542	0.677635	85	2	4	2	3	2	3	1	0	3
1	22	15	7	16	875	1	0	2.56433	0	45	1	4	2	3	4	3	2	1	0
1	23	13	10	14	732	3	0	-0.183348	0.0677635	120	0	2	0	3	3	1	1	0	3
1	18	15	3	16	552	2	0	-0.990192	0.182961	15	2	4	0	3	1	1	1	0	1
#NULL!	21	#NULL!	#NULL!	21	768	2	12	3.45207	#NULL!	#NULL!	4	4	2	3	3	3	2	0	3
1	26	16	10	19	631	2	0	0.640661	2.37172	30	4	4	0	2	3	3	1	0	1
1	25	16	9	17	680	0	0	-0.932469	0	75	2	3	0	3	2	1	1	0	3
1	41	16	25	19	780	2	0	3.31995	0	45	2	4	2	3	4	3	2	0	3
1	22	16	6	18	723	0	0	-1.80292	0	40	0	2	0	1	2	1	1	0	3
1	34	14	20	24	889	1	0	-1.33746	0	20	4	2	0	1	3	1	1	0	3
1	15	14	1	15	866	1	0	-0.183348	0.609871	115	0	2	0	3	3	1	1	0	3
1	18	17	1	18	732	3	9	1.3794	0	120	2	3	2	3	3	3	1	0	3
1	24	14	10	19	899	3	9	-0.0286367	0	5	0	4	2	2	2	1	1	0	3
1	28	16	12	22	648	2	0	-0.775526	0.677635	60	4	1	0	2	3	1	1	0	3
1	18	14	4	15	886	1	0	-0.299259	0.169409	30	1	4	0	2	2	1	1	0	3
#NULL!	21	#NULL!	#NULL!	#NULL!	787	3	#NULL!	#NULL!	#NULL!	#NULL!	2	#NULL!	#NULL!	#NULL!	#NULL!	#NULL!	#NULL!	#NULL!	#NULL!
1	26	7	19	14	782	1	0	-2.02574	0	20	0	1	0	3	1	1	1	0	3
2	19	16	3	17	899	3	10	0.600293	1.69409	25	2	4	1	2	3	1	1	0	3
1	19	13	6	14	671	2	0	-0.22713	0.169409	30	4	2	0	1	2	3	1	0	3
1	23	18	5	19	741	0	0	-0.372785	1.8635	20	4	1	2	2	2	1	1	0	3
1	19	14	5	17	723	0	0	-1.80292	0	90	2	2	0	1	2	1	1	0	3
1	17	16	1	17	818	1	6	0.216244	0.169409	60	2	4	0	3	2	2	1	0	2
1	24	16	8	17	563	0	0	-0.524737	0.237172	20	0	4	0	3	2	1	1	0	1
1	24	14	10	15	650	1	0	1.82542	0.847043	30	2	4	2	3	2	3	1	0	3
1	19	16	3	17	892	1	0	3.91752	0.35237	30	1	4	2	3	4	3	2	0	3
1	27	14	13	19	625	1	0	-1.40442	0.508226	60	2	2	0	3	2	1	1	0	0
#NULL!	24	#NULL!	#NULL!	19	671	2	3	#NULL!	#NULL!	#NULL!	0	#NULL!	0	1	3	1	1	0	3
#NULL!	19	#NULL!	#NULL!	#NULL!	827	3	#NULL!	#NULL!	#NULL!	#NULL!	2	#NULL!	#NULL!	#NULL!	#NULL!	#NULL!	#NULL!	#NULL!	#NULL!
1	20	15	5	16	631	2	5	-1.24638	0	60	2	2	0	3	2	1	1	0	3
1	19	18	1	19	662	0	3	-0.334896	0.0338817	30	0	3	0	3	2	1	1	0	3
#NULL!	17	#NULL!	#NULL!	17	636	3	9	3.91752	#NULL!	#NULL!	4	4	2	3	4	3	2	0	3
1	24	16	8	16	818	1	0	-2.78136	0	30	0	1	0	3	1	1	1	0	0
#NULL!	24	#NULL!	#NULL!	15	827	3	0	-1.99276	0	#NULL!	0	3	0	1	2	1	1	0	1
#NULL!	24	#NULL!	#NULL!	#NULL!	618	2	#NULL!	#NULL!	#NULL!	#NULL!	4	#NULL!	#NULL!	#NULL!	#NULL!	#NULL!	#NULL!	#NULL!	#NULL!
1	19	13	6	14	628	2	9	0.255029	1.01645	10	4	3	2	2	2	1	1	0	3
1	23	15	8	16	675	3	0	0.0457453	0	25	2	3	0	3	2	3	1	0	3
1	18	17	1	18	679	2	5	0.444466	0.338817	55	2	4	0	3	3	1	1	0	3
2	19	15	4	18	830	3	0	-1.56028	0	5	4	1	0	3	2	1	1	1	3
1	21	14	7	17	699	1	0	1.95606	1.35527	15	2	2	0	3	3	3	2	0	3
2	24	23	1	24	699	1	0	-1.33746	0	20	2	2	0	1	3	1	1	0	3
#NULL!	17	#NULL!	#NULL!	#NULL!	827	3	#NULL!	#NULL!	#NULL!	#NULL!	2	#NULL!	#NULL!	#NULL!	#NULL!	#NULL!	#NULL!	#NULL!	#NULL!
1	30	15	15	18	899	3	0	0.830502	2.0329	26	2	3	0	2	3	3	1	0	3
1	19	15	4	16	665	3	0	-0.613166	0.677635	90	2	3	0	2	2	1	1	0	3
#NULL!	19	#NULL!	#NULL!	#NULL!	867	2	#NULL!	#NULL!	#NULL!	#NULL!	0	#NULL!	#NULL!	#NULL!	#NULL!	#NULL!	#NULL!	#NULL!	#NULL!
1	22	14	8	16	885	3	7	3.28971	0.677635	20	2	2	2	3	4	3	2	0	3
2	19	17	2	19	679	2	10	0.401182	0	25	4	3	2	3	3	1	1	1	3
2	17	15	2	17	721	1	5	-1.20534	0.338817	40	4	2	0	1	2	1	1	0	3
#NULL!	21	#NULL!	#NULL!	#NULL!	636	3	#NULL!	#NULL!	#NULL!	#NULL!	2	#NULL!	#NULL!	#NULL!	#NULL!	#NULL!	#NULL!	#NULL!	#NULL!
1	17	15	2	17	818	1	0	-0.467014	0	60	2	3	0	3	3	1	1	0	3
1	21	11	10	15	732	3	0	-1.56028	0	38	4	1	0	3	2	1	1	0	3
#NULL!	21	#NULL!	#NULL!	18	680	0	4	-1.20534	#NULL!	#NULL!	2	2	0	1	2	1	1	0	3
2	20	19	1	20	618	2	8	-0.613166	1.35527	15	4	3	0	2	2	1	1	0	3
#NULL!	17	#NULL!	#NULL!	16	867	2	0	#NULL!	#NULL!	#NULL!	4	#NULL!	0	1	2	1	1	0	1
1	19	14	5	19	728	0	0	1.23555	0	30	1	4	1	3	4	2	1	0	3
1	18	15	3	15	665	3	6	-1.70909	1.35527	45	4	2	0	1	2	1	1	0	1
1	22	22	0	22	673	0	10	0.219393	0.508226	15	2	2	2	3	2	1	1	0	3
1	27	15	12	17	680	0	0	-2.45821	0	95	2	3	0	1	1	1	1	0	1
1	23	15	8	15	899	3	0	-0.935125	0	28	1	4	0	2	3	1	1	0	1
1	21	16	5	17	899	3	0	-2.26837	0	15	0	2	0	1	1	1	1	0	3
1	16	15	1	16	866	1	8	0.130559	1.01645	45	4	3	0	3	3	1	1	0	3
2	25	16	9	25	827	3	10	-0.334896	0.677635	25	4	3	0	3	2	1	1	0	3
#NULL!	27	#NULL!	#NULL!	18	750	2	0	3.91752	#NULL!	#NULL!	1	4	2	3	4	3	2	0	3
#NULL!	17	#NULL!	#NULL!	17	875	1	0	-1.27543	0	#NULL!	0	3	0	1	3	1	1	0	2
1	19	15	4	16	673	0	0	-0.927073	0	100	2	2	0	2	2	1	1	0	3
2	19	16	3	19	750	2	0	3.31995	0	45	1	4	2	3	4	3	2	0	3
1	17	15	2	17	679	2	0	2.75633	0.338817	20	2	4	2	3	4	3	1	0	3
1	17	14	3	17	642	1	9	-1.11426	0.677635	40	4	2	0	3	1	1	1	0	3
1	22	15	7	20	739	3	10	-0.020989	2.37172	45	4	4	0	3	2	1	1	0	3
1	23	15	8	23	553	0	5	3.31995	0	30	2	4	2	3	4	3	2	0	3
1	21	14	7	16	552	2	0	-0.426211	1.70256	60	4	2	0	3	2	3	1	0	0
2	19	18	1	19	723	0	8	2.11616	0.677635	90	2	3	2	1	2	3	2	0	3
1	20	14	6	15	588	2	9	0.130559	1.35527	90	2	3	0	3	3	1	1	0	3
2	26	15	11	18	773	0	0	-0.891437	1.01645	47	4	3	0	1	2	1	1	0	3
1	19	17	2	19	679	2	6	0.684847	0.508226	55	4	2	2	3	3	1	1	0	3
1	25	14	11	17	633	3	0	3.63925	2.71054	30	2	4	2	2	4	3	2	0	3
1	24	14	10	16	716	1	0	-0.35444	0	20	1	3	2	3	3	1	1	0	0
1	26	15	11	17	723	0	0	0.219393	0.609871	90	2	2	2	3	2	1	1	0	3
#NULL!	29	#NULL!	#NULL!	25	628	2	0	-2.06403	0	#NULL!	1	1	0	3	2	1	1	0	1
2	17	17	0	17	675	3	0	-3.02399	0	35	0	2	0	1	1	1	1	0	0
1	23	17	6	23	827	3	0	0.189847	0.782668	24	4	4	0	2	2	2	1	0	3
2	17	15	2	17	807	0	10	0.986329	0.101645	10	0	3	1	1	3	3	1	0	3
2	20	19	1	20	633	3	9	-2.11791	0	30	2	4	0	2	1	1	1	0	0
1	23	19	4	20	588	2	4	1.51003	0	90	2	1	0	3	4	3	2	1	3
#NULL!	24	#NULL!	#NULL!	14	583	2	2	2.6254	#NULL!	#NULL!	4	3	2	3	4	1	2	0	3
1	16	15	1	16	732	3	0	1.91277	0	30	2	1	2	3	3	3	2	0	3
1	19	15	4	17	578	2	10	-1.17895	0.57599	60	2	2	0	2	2	1	1	0	2
2	17	15	2	17	866	1	0	-0.183348	0.169409	90	1	2	0	3	3	1	1	0	3
#NULL!	20	#NULL!	#NULL!	#NULL!	861	2	#NULL!	#NULL!	#NULL!	#NULL!	2	#NULL!	#NULL!	#NULL!	#NULL!	#NULL!	#NULL!	#NULL!	#NULL!
1	21	12	9	15	892	1	0	2.04396	1.69409	60	2	4	1	2	4	3	1	0	3
2	16	15	1	16	590	3	7	-1.39792	0	60	2	3	0	3	1	1	1	0	3
1	20	16	4	16	830	3	0	0.238325	0.0338817	15	0	2	0	1	3	3	1	0	3
2	19	14	5	17	642	1	4	-0.648803	1.18586	30	4	2	0	3	2	1	1	0	3
#NULL!	21	#NULL!	#NULL!	20	760	0	0	-1.24475	0	#NULL!	0	4	1	1	2	1	1	0	1
1	14	14	0	14	701	1	0	-0.020989	0.271054	2	4	4	0	3	2	1	1	0	3
#NULL!	25	18	7	#NULL!	867	2	0	-0.461619	#NULL!	#NULL!	4	2	0	2	3	1	1	#NULL!	3
1	20	14	6	14	889	1	0	-0.739889	0.271054	20	1	2	0	1	3	1	1	0	3
1	19	13	6	19	636	3	0	-2.05479	0	58	0	2	0	1	2	1	1	0	2
1	23	19	4	23	580	1	0	-0.524737	0.677635	60	4	4	0	3	2	1	1	0	1
1	23	16	7	17	912	3	0	0.0511405	0.338817	50	1	2	0	2	2	3	1	0	3
1	24	15	9	16	633	3	0	2.44242	2.71054	30	1	3	2	3	4	3	1	0	3
#NULL!	19	#NULL!	#NULL!	17	671	2	0	0.413109	#NULL!	#NULL!	4	4	1	3	2	1	1	0	3
1	25	13	12	18	550	3	0	0.164395	0.677635	90	2	1	0	2	4	3	1	0	1
1	18	17	1	17	552	2	0	0.998754	0.35237	1	1	3	2	3	3	1	1	0	3
1	22	13	9	15	649	2	2	-1.75012	0	30	1	2	0	3	2	1	1	0	1
1	29	17	12	21	912	3	0	-1.71183	0	40	0	2	0	3	1	1	1	0	3
1	17	16	1	17	550	3	0	-0.138701	0.271054	60	2	3	0	2	2	3	1	0	1
1	24	17	7	19	838	2	5	-0.486444	0.338817	35	2	4	0	3	1	1	1	0	3
2	21	18	3	19	618	2	10	1.82542	0.847043	20	4	4	2	3	2	3	1	0	3
1	24	20	4	21	702	1	11	2.38904	0	10	4	4	2	3	2	3	2	0	3
1	24	15	9	17	710	0	0	-0.613166	0.237172	60	0	3	0	2	2	1	1	0	3
1	22	18	4	18	648	2	5	0.348841	0	20	0	1	0	3	4	3	1	0	3
1	24	17	7	18	892	1	0	2.47806	0.508226	60	2	4	2	2	4	3	1	0	3
1	17	16	1	17	583	2	0	-0.0642732	0	3	2	3	2	3	2	1	1	0	3
1	19	12	7	15	665	3	0	-0.020989	0.542108	30	4	4	0	3	2	1	1	0	3
1	21	15	6	16	658	2	0	0.134838	2.0329	20	2	4	1	2	2	1	1	0	3
1	17	14	3	14	790	0	0	-1.05919	0	41	2	2	0	2	3	1	1	0	3
1	24	14	10	15	716	1	0	-2.87245	0	25	0	1	0	1	2	1	1	0	0
2	19	15	4	17	838	2	8	0.909921	1.69409	25	0	4	0	3	4	1	1	0	3
1	30	15	15	24	732	3	0	-3.08603	0	120	2	1	0	1	1	1	1	0	1
1	17	15	2	17	838	2	0	0.444466	0.338817	30	2	4	0	3	3	1	1	0	3
1	20	14	6	15	685	3	0	-0.411078	0.169409	15	0	1	2	2	3	1	1	0	1
1	25	14	11	15	790	0	0	-0.775526	0.338817	15	4	1	0	2	3	1	1	0	3
1	22	16	6	17	716	1	0	2.54059	0	35	1	3	2	3	3	3	2	0	3
1	24	14	10	17	628	2	0	0.444466	1.53315	45	2	4	0	3	3	1	1	0	3
1	17	16	1	17	792	0	9	3.60362	0.508226	60	4	3	2	3	4	3	2	1	3
1	27	15	12	21	889	1	0	-1.80292	0	30	2	2	0	1	2	1	1	0	3
1	19	13	6	16	665	3	3	0.413109	0.338817	30	2	4	1	3	2	1	1	0	3
2	22	16	6	17	625	1	0	-1.33746	0	75	2	2	0	1	3	1	1	0	3
1	16	15	1	16	680	0	10	0.0992018	2.0329	95	4	3	1	3	2	1	1	0	3
1	19	15	4	15	739	3	0	-1.09483	0	120	2	1	0	3	3	1	1	0	3
1	17	15	2	17	716	1	0	3.28971	0.406581	25	1	2	2	3	4	3	2	0	3
1	33	19	14	31	661	1	0	-1.6827	0.169409	45	2	2	0	2	2	1	1	0	0
1	19	13	6	17	673	0	0	2.77106	1.01645	20	1	4	0	2	4	3	2	0	3
2	20	15	5	20	679	2	0	-0.932469	0	60	2	3	0	3	2	1	1	0	3
1	22	16	6	19	739	3	0	-1.001	0.643753	90	4	1	0	3	3	1	1	0	1
1	24	16	8	18	867	2	0	-1.80292	0	40	4	2	0	1	2	1	1	0	3
1	16	16	0	16	827	3	0	0.913941	0	12	2	3	2	3	2	3	1	0	3
1	29	14	15	15	563	0	5	-0.96271	0.169409	20	2	1	0	3	2	1	1	0	3
#NULL!	19	#NULL!	#NULL!	19	860	3	0	-1.35689	#NULL!	#NULL!	0	3	0	1	1	1	1	0	3
1	17	16	1	17	885	3	10	1.19761	0.508226	20	2	2	2	3	2	3	1	0	3
1	23	15	8	17	912	3	0	0.678954	0.237172	40	1	4	0	2	2	3	1	0	3
1	25	15	10	21	696	3	0	0.720484	0.271054	45	4	3	2	2	3	1	1	0	3
2	16	15	1	16	635	0	0	0.564657	1.35527	45	2	3	1	3	3	1	1	0	3
1	19	18	1	19	633	3	9	2.42151	0.338817	30	2	2	0	3	4	3	2	0	3
2	17	16	1	17	580	1	2	-1.15255	0.677635	60	4	2	0	3	2	1	1	0	1
2	17	13	4	17	671	2	0	0.130559	0.338817	15	1	3	0	3	3	1	1	0	3
1	18	14	4	15	553	0	0	-0.780921	0	90	1	2	0	3	3	1	1	0	3
1	28	11	17	13	890	0	0	-1.40442	0.406581	90	0	2	0	3	2	1	1	0	0
1	25	12	13	17	818	1	0	-2.002	0	60	2	2	0	3	2	1	1	0	0
1	21	14	7	16	588	2	0	-2.87245	0	60	0	1	0	1	2	1	1	0	0
1	20	17	3	17	722	2	0	2.54558	2.0329	60	4	4	0	3	4	3	2	0	1
1	18	17	1	18	780	2	8	-0.648803	0.338817	30	4	2	0	3	2	1	1	0	3
1	27	13	14	15	618	2	0	-0.492976	0	20	2	2	1	2	2	1	1	0	3
#NULL!	25	#NULL!	#NULL!	14	649	2	0	-1.24364	#NULL!	#NULL!	2	2	0	1	3	1	1	0	1
1	21	15	6	18	625	1	9	-0.334896	0.677635	60	2	3	0	3	2	1	1	0	3
2	21	14	7	16	648	2	0	0.166195	0.609871	45	4	4	0	2	3	1	1	0	3
1	27	14	13	14	912	3	0	-2.78136	0	50	0	1	0	3	1	1	1	0	0
1	24	9	15	14	550	3	0	-1.6827	0.169409	150	0	2	0	2	2	1	1	0	0
2	21	14	7	21	902	1	0	-0.745284	0	18	2	3	0	2	3	1	1	0	3
1	17	16	1	17	899	3	0	-0.745284	0	30	2	3	0	2	3	1	1	0	3
1	25	14	11	19	635	0	0	1.6341	0	30	0	3	0	3	4	3	2	0	1
2	21	15	6	17	912	3	4	-1.52465	0	30	2	2	0	2	2	1	1	0	3
1	24	14	10	14	699	1	0	2.17888	0.20329	25	2	3	0	1	4	3	2	0	3
1	19	15	4	17	753	1	0	-0.058878	0.169409	40	0	2	2	2	2	1	1	0	3
#NULL!	16	#NULL!	#NULL!	16	867	2	10	0.0295515	#NULL!	#NULL!	4	3	2	3	2	1	1	0	1
#NULL!	20	16	4	#NULL!	649	2	10	-2.80776	0	#NULL!	0	1	0	2	1	1	1	#NULL!	1
1	16	16	0	16	773	0	0	-1.21074	0	62	1	3	0	2	2	1	1	0	3
1	22	14	8	20	650	1	0	2.75633	0.508226	90	1	4	2	3	4	3	1	0	3
1	27	12	15	12	861	2	0	3.28971	0.338817	10	1	2	2	3	4	3	2	0	3
1	23	17	6	18	701	1	7	-0.425982	0.237172	18	2	3	0	1	3	1	1	0	3
1	17	16	1	17	912	3	10	0.166195	0.677635	40	2	4	0	2	3	1	1	0	3
#NULL!	16	#NULL!	#NULL!	#NULL!	912	3	#NULL!	#NULL!	#NULL!	#NULL!	1	#NULL!	#NULL!	#NULL!	#NULL!	#NULL!	#NULL!	#NULL!	#NULL!
1	16	15	1	16	673	0	0	0.720484	0.0508226	50	2	3	2	2	3	1	1	0	3
1	21	11	10	13	873	0	0	-3.3379	0	90	0	1	0	1	1	1	1	0	0
#NULL!	17	#NULL!	#NULL!	#NULL!	732	3	#NULL!	#NULL!	#NULL!	#NULL!	0	#NULL!	#NULL!	#NULL!	#NULL!	#NULL!	#NULL!	#NULL!	#NULL!
1	19	15	4	15	583	2	10	3.15014	0.304936	25	2	4	2	2	4	2	2	0	3
1	21	15	6	17	830	3	10	0.0813817	0	20	2	4	0	2	2	3	1	0	3
1	23	13	10	14	648	2	0	-2.46206	0.406581	60	4	1	0	2	1	1	1	0	0
1	19	15	4	15	642	1	2	-0.96271	0.711516	30	4	1	0	3	2	1	1	0	3
1	16	15	1	16	563	0	8	-0.524737	0.169409	40	2	4	0	3	2	1	1	0	1
2	17	15	2	16	635	0	0	-1.56028	0	90	1	1	0	3	2	1	1	0	3
1	24	14	10	15	685	3	0	-1.55754	0.020329	30	4	1	0	1	3	1	1	0	1
1	29	14	15	16	685	3	0	-0.416971	0.677635	30	4	3	0	1	2	3	1	0	1
1	18	15	3	16	899	3	0	-0.800351	0.169409	10	0	3	0	3	1	1	1	0	3
1	25	16	9	25	739	3	0	0.130559	0.406581	90	4	3	0	3	3	1	1	0	3
#NULL!	19	#NULL!	#NULL!	19	853	3	5	-0.155359	0	#NULL!	0	3	2	1	3	1	1	0	3
#NULL!	34	#NULL!	#NULL!	#NULL!	861	2	0	-2.26837	0	#NULL!	1	2	0	1	1	1	1	0	3
1	17	2	15	17	685	3	6	-1.99276	0	15	0	3	0	1	2	1	1	0	1
2	17	15	2	17	658	2	10	2.32223	1.69409	45	2	4	1	3	4	3	1	0	3
#NULL!	28	#NULL!	#NULL!	15	636	3	0	-0.648803	#NULL!	#NULL!	2	2	0	3	2	1	1	0	3
2	21	19	2	19	635	0	0	-1.80292	0	40	2	2	0	1	2	1	1	0	3
1	18	14	4	16	739	3	0	2.73542	2.0329	60	4	3	0	3	4	3	2	0	3
#NULL!	18	#NULL!	#NULL!	18	838	2	0	-0.153107	0	#NULL!	0	4	0	3	3	1	1	0	3
1	18	17	1	18	780	2	10	-0.648803	0.169409	30	4	2	0	3	2	1	1	0	3
1	17	16	1	17	588	2	10	0.847206	0.508226	40	2	4	2	3	2	1	1	0	3
#NULL!	24	#NULL!	#NULL!	17	671	2	0	#NULL!	#NULL!	#NULL!	2	#NULL!	2	1	4	3	1	0	3
1	17	16	1	17	631	2	8	-0.020989	1.01645	45	4	4	0	3	2	1	1	0	3
1	24	15	9	15	679	2	0	-1.09483	0	5	2	1	0	3	3	1	1	0	3
2	21	16	5	18	899	3	8	-0.461619	0.338817	18	2	2	0	2	3	1	1	0	3
1	20	15	5	15	671	2	0	-0.687096	1.69409	45	4	2	0	3	3	1	1	0	1
1	17	14	3	15	723	0	0	-2.52949	0	30	0	1	0	3	1	1	1	0	1
#NULL!	20	#NULL!	#NULL!	#NULL!	661	1	0	0.128306	#NULL!	#NULL!	2	2	2	1	3	1	1	0	3
1	22	15	7	17	838	2	0	2.45715	0.677635	40	2	3	0	2	4	3	2	0	3
1	18	14	4	15	650	1	5	0.720484	0.77928	60	4	3	2	2	3	1	1	0	3
1	17	16	1	17	673	0	9	1.6987	0.440463	90	2	3	2	2	3	3	1	0	3
1	25	16	9	19	635	0	0	-1.24098	0.406581	60	4	1	0	2	2	1	1	0	3
1	20	18	2	18	590	3	12	-0.183348	0.101645	60	2	2	0	3	3	1	1	0	3
1	19	16	3	17	631	2	0	-1.56294	0	30	2	2	0	2	3	1	1	0	1
1	17	16	1	17	680	0	0	-0.656855	0	98	0	4	0	3	3	1	1	0	1
1	14	13	1	14	892	1	10	3.00604	0	50	1	3	2	3	4	3	2	1	3
2	20	17	3	20	595	0	0	2.42151	0.677635	120	2	2	0	3	4	3	2	0	3
2	20	14	6	16	830	3	0	0.913941	0	30	1	3	2	3	2	3	1	0	3
1	27	15	12	16	912	3	0	-0.334896	0.101645	30	0	3	0	3	2	1	1	0	3
1	21	14	7	15	563	0	2	0.643318	0.338817	30	2	3	0	3	2	3	1	0	3
1	24	14	10	16	827	3	0	-0.96271	0.169409	120	4	1	0	3	2	1	1	0	3
2	19	18	1	19	671	2	0	3.60362	0.542108	15	4	3	2	3	4	3	2	0	3
1	25	14	11	15	563	0	0	-1.3041	4.74344	20	2	3	0	3	1	1	1	0	1
#NULL!	21	#NULL!	#NULL!	#NULL!	861	2	#NULL!	#NULL!	#NULL!	#NULL!	1	#NULL!	#NULL!	#NULL!	#NULL!	#NULL!	#NULL!	#NULL!	#NULL!
1	15	14	1	15	782	1	8	-0.058878	0.20329	20	0	2	2	2	2	1	1	0	3
1	31	17	14	19	580	1	0	2.54558	0.0338817	30	2	4	0	3	4	3	2	0	1
1	25	24	1	25	699	1	0	-2.52949	0	30	0	1	0	3	1	1	1	0	1
1	23	15	8	16	787	3	0	2.08062	0.20329	60	0	3	2	2	4	2	2	0	0
1	20	16	4	20	853	3	0	-1.09483	0	32	2	1	0	3	3	1	1	0	3
1	17	16	1	17	642	1	7	0.5333	1.35527	30	4	3	2	3	2	1	1	0	3
1	22	14	8	15	611	0	0	-1.80292	0	30	2	2	0	1	2	1	1	0	3
2	17	14	3	17	866	1	6	-0.488244	1.01645	40	4	1	0	3	2	3	1	0	1
2	18	17	1	18	633	3	10	-1.33746	0	30	0	2	0	1	3	1	1	0	3
1	21	14	7	15	628	2	8	-0.183348	1.01645	1	4	2	0	3	3	1	1	0	3
1	29	17	12	19	590	3	0	-1.09483	0	60	0	1	0	3	3	1	1	0	3
#NULL!	27	#NULL!	#NULL!	#NULL!	885	3	0	-1.11426	#NULL!	#NULL!	2	2	0	3	1	1	1	0	3
#NULL!	17	#NULL!	#NULL!	17	665	3	0	-0.57753	#NULL!	#NULL!	4	4	0	1	2	1	1	0	3
1	26	18	8	19	658	2	0	0.0705704	0	15	1	1	0	2	4	3	1	0	3
1	22	12	10	22	633	3	10	0.255029	2.0329	60	0	3	2	2	2	1	1	0	3
1	17	15	2	17	807	0	0	-3.3379	0	15	1	1	0	1	1	1	1	0	0
1	24	16	8	20	787	3	0	-0.334896	0.135527	60	2	3	0	3	2	1	1	0	3
1	24	23	1	24	910	3	10	2.45715	9.48689	15	2	3	0	2	4	3	2	0	3
1	26	14	12	17	910	3	0	1.82934	0.237172	15	2	1	0	2	4	3	2	0	3
1	16	16	0	16	673	0	2	2.56261	0.271054	60	1	2	3	3	4	3	1	0	3
1	17	16	1	17	595	0	5	-0.058878	0.338817	60	1	2	2	2	2	1	1	0	3
1	20	16	4	18	873	0	0	2.49279	0.135527	30	0	4	0	1	4	3	2	0	3
2	19	16	3	17	710	0	11	1.14441	0.338817	40	2	4	0	2	3	3	1	0	3
#NULL!	23	#NULL!	#NULL!	19	588	2	0	-0.96271	#NULL!	#NULL!	2	1	0	3	2	1	1	0	3
#NULL!	19	#NULL!	#NULL!	13	671	2	0	-2.023	#NULL!	#NULL!	4	1	0	1	2	1	1	0	1
2	19	18	1	19	680	0	12	0.0992018	0.338817	45	2	3	1	3	2	1	1	0	3
#NULL!	19	#NULL!	#NULL!	#NULL!	912	3	0	-0.57753	#NULL!	#NULL!	2	4	0	1	2	1	1	0	3
1	18	15	3	18	866	1	0	0.13957	1.01645	40	0	3	0	3	2	3	1	0	1
1	16	16	0	16	665	3	10	-0.891437	0.0508226	30	2	3	0	1	2	1	1	0	3
1	23	17	6	23	827	3	0	-0.93787	0	15	1	4	0	1	2	2	1	0	2
1	16	15	1	16	722	2	9	0.255029	4.40463	30	2	3	2	2	2	1	1	0	3
#NULL!	21	11	10	#NULL!	910	3	0	-1.55754	#NULL!	#NULL!	2	1	0	1	3	1	1	#NULL!	1
1	27	18	9	18	642	1	0	3.42842	0.406581	10	0	4	2	3	4	2	2	0	3
1	28	15	13	17	773	0	0	-1.36879	0.677635	92	2	3	0	2	2	1	1	0	0
1	19	18	1	19	792	0	0	-0.337148	0.0338817	60	2	2	2	1	2	1	1	0	3
#NULL!	21	#NULL!	#NULL!	18	912	3	0	-2.40699	0	#NULL!	1	1	0	1	3	1	1	0	0
1	27	15	12	15	665	3	0	-0.334896	0.20329	60	2	3	0	3	2	1	1	0	3
1	19	14	5	16	550	3	0	0.0992018	2.0329	60	2	3	1	3	2	1	1	0	3
#NULL!	25	#NULL!	#NULL!	22	899	3	0	-0.648803	#NULL!	#NULL!	2	2	0	3	2	1	1	0	3
1	16	15	1	16	860	3	0	-1.52465	0	30	0	2	0	2	2	1	1	0	3
1	34	13	21	14	873	0	0	-2.87245	0	60	4	1	0	1	2	1	1	0	0
1	22	16	6	16	787	3	4	-0.613166	0.542108	30	2	3	0	2	2	1	1	0	3
1	22	15	7	19	892	1	8	2.67271	0.525167	30	2	3	2	3	2	3	2	0	3
1	15	14	1	15	827	3	9	2.98661	0.75048	10	2	4	2	3	2	3	2	0	3
1	16	13	3	16	866	1	5	0.0295515	0.338817	40	2	3	2	3	2	1	1	0	1
#NULL!	17	#NULL!	#NULL!	17	827	3	5	1.33631	#NULL!	#NULL!	2	4	2	3	2	2	1	0	3
1	30	10	20	25	899	3	0	-3.08603	0	2	0	1	0	1	1	1	1	0	1
1	21	15	6	18	838	2	0	-1.24098	0.169409	35	2	1	0	2	2	1	1	0	3
1	20	16	4	17	792	0	8	3.48342	0.338817	30	2	4	1	3	4	3	2	0	3
1	17	16	1	17	611	0	9	0.0992018	1.01645	25	2	3	1	3	2	1	1	0	3
1	21	16	5	17	912	3	0	2.77106	2.20231	25	2	4	0	2	4	3	2	0	3
1	29	14	15	14	838	2	0	-1.24098	0.169409	30	2	1	0	2	2	1	1	0	3
1	17	11	6	14	583	2	0	-0.284355	0.508226	10	2	2	2	3	2	1	1	0	1
1	21	15	6	21	662	0	10	0.5333	4.76885	60	2	3	2	3	2	1	1	1	3
2	26	16	10	17	702	1	0	1.88813	0.542108	80	4	4	0	3	4	3	1	0	3
1	23	18	5	23	649	2	0	0.895279	0.677635	60	1	4	0	3	4	2	1	0	1
1	24	14	10	16	671	2	0	-0.497255	0.0677635	15	4	1	0	3	3	1	1	0	3
1	27	11	16	18	649	2	0	0.444466	1.70256	25	2	4	0	3	3	1	1	0	3
1	19	16	3	16	860	3	11	0.568936	4.74344	45	4	4	2	2	2	1	1	0	3
1	24	17	7	17	721	1	0	-0.891437	0.0677635	5	4	3	0	1	2	1	1	0	3
2	21	13	8	17	675	3	0	-3.02399	0	30	0	2	0	1	1	1	1	0	0
1	27	12	15	18	625	1	0	0.847206	1.01645	65	2	4	2	3	2	1	1	0	3
#NULL!	30	#NULL!	#NULL!	#NULL!	861	2	0	-0.113875	#NULL!	#NULL!	0	1	0	1	4	3	1	0	1
1	24	17	7	22	844	3	0	-0.927073	0.101645	32	2	2	0	2	2	1	1	0	3
1	19	18	1	19	889	1	5	-0.613166	2.10406	30	4	3	0	2	2	1	1	0	3
1	31	15	16	21	628	2	0	-0.93897	0.19482	30	0	2	0	3	3	1	1	0	0
1	20	15	5	17	768	2	0	-2.09308	0	60	2	2	0	1	3	1	1	0	0
#NULL!	18	#NULL!	#NULL!	14	732	3	0	1.01769	#NULL!	#NULL!	2	3	0	1	4	3	1	0	3
1	21	15	6	17	628	2	0	-1.56028	0	10	2	1	0	3	2	1	1	0	3
1	27	13	14	21	716	1	0	-0.780921	0	5	2	2	0	3	3	1	1	0	3
1	17	16	1	17	867	2	0	0.592645	0	58	4	4	3	1	3	1	1	0	3
1	17	15	2	15	860	3	9	3.32534	1.08422	30	4	3	2	2	4	3	2	0	3
#NULL!	27	#NULL!	#NULL!	#NULL!	861	2	0	-1.90392	0	#NULL!	4	2	2	1	1	1	1	0	1
#NULL!	29	14	15	#NULL!	912	3	0	3.1738	#NULL!	#NULL!	4	4	2	2	3	3	2	0	3
1	20	14	6	15	665	3	0	-0.613166	0.609871	50	4	3	0	2	2	1	1	0	3
1	21	17	4	19	675	3	0	0.662748	0	45	2	2	0	3	4	3	1	0	3
1	26	14	12	17	910	3	0	-0.965367	0.677635	20	4	2	0	2	3	1	1	0	1
2	23	19	4	20	750	2	8	-0.932469	0	25	2	3	0	3	2	1	1	0	3
1	19	19	0	19	722	2	11	-1.43622	0	5	2	3	0	3	2	1	1	0	1
1	21	16	5	17	552	2	0	1.66306	0.0677635	60	4	2	2	3	3	3	1	0	3
#NULL!	17	#NULL!	#NULL!	#NULL!	827	3	#NULL!	#NULL!	#NULL!	#NULL!	2	#NULL!	#NULL!	#NULL!	#NULL!	#NULL!	#NULL!	#NULL!	#NULL!
1	21	17	4	18	675	3	0	-0.648803	0.677635	60	2	2	0	3	2	1	1	0	3
1	24	17	7	19	580	1	0	-0.65146	1.01645	30	4	3	0	2	3	1	1	0	1
1	24	15	9	16	827	3	0	-0.334896	0.00847043	120	0	3	0	3	2	1	1	0	3
1	21	17	4	18	782	1	10	1.81461	0.847043	4	2	1	2	3	4	3	1	0	3
1	34	15	19	16	780	2	0	-0.891437	0.135527	30	4	3	0	1	2	1	1	0	3
#NULL!	19	#NULL!	#NULL!	13	920	0	0	-0.0945144	#NULL!	#NULL!	2	1	2	3	2	1	1	0	3
1	18	16	2	18	873	0	8	-0.00814816	0.169409	45	2	1	0	3	3	2	1	0	3
1	33	14	19	15	563	0	5	0.883699	0.101645	20	1	1	2	3	2	3	1	1	3
#NULL!	19	#NULL!	#NULL!	#NULL!	671	2	#NULL!	#NULL!	#NULL!	#NULL!	2	#NULL!	#NULL!	#NULL!	#NULL!	#NULL!	#NULL!	#NULL!	#NULL!
#NULL!	22	#NULL!	#NULL!	22	861	2	7	0.847206	#NULL!	#NULL!	4	4	2	3	2	1	1	0	3
1	22	18	4	22	830	3	0	-1.52465	0	70	1	2	0	2	2	1	1	0	3
1	24	14	10	19	665	3	0	-0.927073	0.135527	30	2	2	0	2	2	1	1	0	3
1	20	14	6	16	773	0	7	0.166195	0.169409	62	2	4	0	2	3	1	1	0	3
#NULL!	25	#NULL!	#NULL!	#NULL!	673	0	0	-2.55854	0	#NULL!	2	2	0	1	2	1	1	0	0
1	19	15	4	17	631	2	8	-1.43082	2.37172	20	4	2	0	2	2	1	1	0	1
#NULL!	29	#NULL!	#NULL!	17	786	1	0	-0.780921	0	#NULL!	2	2	0	3	3	1	1	0	3
1	19	14	5	17	642	1	0	-2.02839	0	15	0	2	0	2	2	1	1	0	1
1	35	17	18	18	618	2	0	#NULL!	0	15	1	4	0	2	2	1	#NULL!	0	3
1	16	15	1	16	786	1	0	-0.613166	0.406581	45	2	3	0	2	2	1	1	0	3
2	19	15	4	16	853	3	0	-0.425982	1.01645	32	2	3	0	1	3	1	1	0	3
1	18	18	0	18	768	2	8	3.91752	1.01645	30	2	4	2	3	4	3	2	0	3
#NULL!	22	#NULL!	#NULL!	18	650	1	0	-1.33746	0	#NULL!	0	2	0	1	3	1	1	0	3
1	18	16	2	18	757	2	9	3.32534	0.677635	37	2	3	2	2	4	3	2	0	3
1	16	15	1	16	844	3	7	-0.618562	0	40	2	4	0	3	2	1	1	0	3
1	21	19	2	21	722	2	10	3.41377	0.169409	60	2	4	2	3	4	3	2	0	1
1	19	14	5	14	631	2	7	-0.461619	2.0329	20	4	2	0	2	3	1	1	0	3
2	16	11	5	16	710	0	0	-0.730878	0.440463	60	2	2	0	1	2	3	1	0	1
1	22	18	4	19	768	2	5	1.88813	0.677635	10	2	4	0	3	4	3	1	1	3
#NULL!	17	#NULL!	#NULL!	17	648	2	0	-1.1816	#NULL!	#NULL!	0	3	0	1	3	1	1	0	0
1	14	13	1	14	780	2	5	1.09685	0	60	1	2	1	3	4	3	1	0	3
#NULL!	21	#NULL!	#NULL!	#NULL!	853	3	#NULL!	#NULL!	#NULL!	#NULL!	0	#NULL!	#NULL!	#NULL!	#NULL!	#NULL!	#NULL!	#NULL!	#NULL!
#NULL!	21	#NULL!	#NULL!	14	753	1	0	-1.98471	#NULL!	#NULL!	0	1	0	1	1	1	1	0	3
1	26	19	7	20	853	3	0	-0.673155	0	30	2	1	0	1	3	3	1	0	3
1	20	14	6	15	550	3	0	3.91752	0.338817	60	1	4	2	3	4	3	2	0	3
1	27	14	13	17	631	2	0	-1.27927	0.271054	40	4	1	0	2	3	1	1	0	1
1	23	14	9	17	550	3	0	0.5333	0.304936	90	1	3	2	3	2	1	1	0	3
1	19	18	1	19	768	2	0	-1.0538	0.0677635	90	2	1	0	1	3	1	1	0	3
1	25	20	5	21	780	2	0	-0.498371	0	60	2	3	1	3	2	1	1	0	3
1	16	15	1	16	580	1	5	0.756572	0.677635	50	4	2	0	3	4	3	1	0	1
2	19	18	1	19	635	0	10	2.12852	0.508226	90	4	2	2	3	4	3	1	0	3
1	18	16	2	18	679	2	5	-1.09483	0	35	2	1	0	3	3	1	1	0	3
1	25	15	10	17	722	2	0	0.219393	0.0677635	30	2	2	2	3	2	1	1	1	3
1	26	15	11	19	750	2	0	-2.46745	0	60	1	2	0	3	1	1	1	0	0
1	15	14	1	15	728	0	0	-0.618562	0	30	1	4	0	3	2	1	1	0	3
1	21	16	5	21	580	1	0	0.478302	0.20329	25	4	2	0	2	4	3	1	0	1
#NULL!	15	#NULL!	#NULL!	#NULL!	753	1	#NULL!	#NULL!	#NULL!	#NULL!	0	#NULL!	#NULL!	#NULL!	#NULL!	#NULL!	#NULL!	#NULL!	#NULL!
#NULL!	25	#NULL!	#NULL!	#NULL!	665	3	#NULL!	#NULL!	#NULL!	#NULL!	4	#NULL!	#NULL!	#NULL!	#NULL!	#NULL!	#NULL!	#NULL!	#NULL!
1	18	17	1	18	590	3	0	-2.21558	0	60	0	2	0	3	1	1	1	0	1
2	16	15	1	16	710	0	6	-1.48901	0	60	0	3	0	1	2	1	1	0	3
1	29	14	15	15	710	0	0	-2.77212	0	60	1	2	0	1	1	1	1	0	1
#NULL!	17	#NULL!	#NULL!	17	723	0	0	-1.24638	0	#NULL!	2	2	0	3	2	1	1	0	3
1	19	14	5	17	650	1	8	-1.48901	0	60	2	3	0	1	2	1	1	0	3
1	16	14	2	15	671	2	0	-0.648803	0.677635	10	0	2	0	3	2	1	1	0	3
1	19	16	3	19	853	3	5	-0.648803	0.847043	47	2	2	0	3	2	1	1	0	3
1	22	19	3	19	673	0	0	-2.26837	0	60	0	2	0	1	1	1	1	0	3
1	29	14	15	15	680	0	0	-1.15255	0.101645	110	2	2	0	3	2	1	1	0	1
#NULL!	18	#NULL!	#NULL!	18	838	2	9	3.36098	#NULL!	#NULL!	2	4	2	1	4	3	2	0	3
1	23	17	6	20	633	3	11	1.79686	0	30	4	3	2	2	2	3	2	1	3
2	16	16	0	16	618	2	1	-0.613166	0.508226	20	1	3	0	2	2	1	1	0	3
1	24	17	7	24	768	2	0	-0.57753	0.406581	60	2	4	0	1	2	1	1	0	3
1	16	15	1	16	886	1	8	3.63925	1.35527	30	2	4	2	2	4	3	2	0	3
1	24	21	3	22	830	3	11	-0.0232415	0.237172	15	0	3	2	1	2	1	1	0	3
#NULL!	21	#NULL!	#NULL!	16	899	3	11	3.91752	#NULL!	#NULL!	2	4	2	3	4	3	2	0	3
1	21	17	4	18	580	1	0	-1.39518	2.0329	25	4	3	0	1	2	1	1	0	1
1	22	15	7	15	741	0	0	-1.05919	0	25	2	2	0	2	3	1	1	0	3
#NULL!	15	#NULL!	#NULL!	15	650	1	0	#NULL!	#NULL!	#NULL!	0	#NULL!	0	1	3	1	1	0	3
1	26	15	11	16	867	2	5	-0.334896	1.01645	20	4	3	0	3	2	1	1	0	3
#NULL!	16	#NULL!	#NULL!	16	827	3	0	0.847206	#NULL!	#NULL!	2	4	2	3	2	1	1	0	3
1	22	16	6	17	838	2	0	0.684847	0.135527	20	2	2	2	3	3	1	1	0	3
#NULL!	21	14	7	17	902	1	0	-1.80292	0	#NULL!	0	2	0	1	2	1	1	0	3
1	24	14	10	16	696	3	0	-1.65137	0	60	1	1	0	1	3	1	1	0	3
1	20	16	4	16	889	1	0	-1.20534	0.169409	30	2	2	0	1	2	1	1	0	3
1	18	17	1	18	699	1	0	-2.74033	0.169409	40	4	1	0	1	1	1	1	0	0
1	23	13	10	19	782	1	0	1.51151	0.20329	7	2	3	2	3	2	3	1	0	3
1	22	12	10	15	710	0	0	-3.08603	0	50	0	1	0	1	1	1	1	0	1
2	21	17	4	17	750	2	11	2.45715	0.169409	45	2	3	0	2	4	3	2	0	3
1	23	13	10	14	912	3	0	-2.78136	0	50	0	1	0	3	1	1	1	0	0
#NULL!	18	#NULL!	#NULL!	17	636	3	0	3.91752	#NULL!	#NULL!	2	4	2	3	4	3	2	0	3
1	24	19	5	21	912	3	0	3.91752	1.35527	40	1	4	2	3	4	3	2	0	3
1	19	14	5	15	702	1	8	-0.613166	0.338817	35	4	3	0	2	2	1	1	0	3
#NULL!	22	#NULL!	#NULL!	#NULL!	867	2	#NULL!	#NULL!	#NULL!	#NULL!	4	#NULL!	#NULL!	#NULL!	#NULL!	#NULL!	#NULL!	#NULL!	#NULL!
1	15	15	0	15	665	3	8	1.51151	1.01645	40	4	3	2	3	2	3	1	0	3
1	20	19	1	20	633	3	10	-2.02839	0	30	4	2	0	2	2	1	1	0	1
1	20	13	7	14	885	3	7	0.5333	1.01645	30	2	3	2	3	2	1	1	0	3
1	27	17	10	20	635	0	0	-1.56028	0	60	1	1	0	3	2	1	1	0	3
#NULL!	34	#NULL!	#NULL!	#NULL!	741	0	0	0.400684	#NULL!	#NULL!	4	4	0	1	2	3	1	0	3
#NULL!	21	#NULL!	#NULL!	18	732	3	0	-0.780921	0	#NULL!	2	2	0	3	3	1	1	0	3
1	19	15	4	19	838	2	0	-1.56028	0	12	0	1	0	3	2	1	1	0	3
1	27	14	13	20	710	0	0	-3.3379	0	30	2	1	0	1	1	1	1	0	0
#NULL!	21	#NULL!	#NULL!	#NULL!	696	3	#NULL!	#NULL!	#NULL!	#NULL!	4	#NULL!	#NULL!	#NULL!	#NULL!	#NULL!	#NULL!	#NULL!	#NULL!
2	17	16	1	17	650	1	0	-0.431377	0	60	1	4	0	2	3	1	1	0	3
1	16	15	1	16	625	1	9	2.75633	0.677635	45	2	4	2	3	4	3	1	0	3
1	20	16	4	18	710	0	0	-3.3379	0	40	1	1	0	1	1	1	1	0	0
1	20	16	4	20	818	1	0	-1.09052	0.677635	30	2	3	0	3	2	1	1	0	0
1	19	15	4	17	899	3	0	1.60986	0.338817	6	2	4	0	2	4	3	1	1	3
1	17	15	2	17	636	3	0	3.60362	0.508226	48	1	3	2	3	4	3	2	0	3
1	17	14	3	15	642	1	0	1.05804	0.677635	15	2	4	2	2	2	2	1	0	3
1	20	15	5	20	628	2	0	-0.704482	1.01645	90	4	2	0	2	2	3	1	0	0
1	21	15	6	18	649	2	11	-0.648803	0.347288	20	4	2	0	3	2	1	1	0	3
1	19	16	3	16	590	3	0	-2.52949	0	60	0	1	0	3	1	1	1	0	1
1	22	16	6	20	773	0	0	-0.153107	0	91	0	4	0	3	3	1	1	0	3
1	18	13	5	18	827	3	0	4.35162	1.01645	60	1	4	3	3	4	3	2	0	3
1	20	16	4	17	866	1	0	3.1355	1.01645	40	1	4	2	2	4	3	2	0	1
1	29	16	13	19	628	2	0	-0.775526	0.0338817	30	4	1	0	2	3	1	1	0	3
1	29	15	14	18	699	1	0	0.291118	0.338817	45	2	2	0	3	3	3	1	0	1
2	16	14	2	16	696	3	0	-2.18647	0	50	2	1	1	1	2	1	1	0	1
1	28	17	11	18	780	2	0	-0.648803	0.245643	30	4	2	0	3	2	1	1	0	3
1	22	16	6	18	590	3	0	-2.11682	0	45	2	1	0	1	2	1	1	0	3
1	19	15	4	17	760	0	4	-0.618562	0	25	2	4	0	3	2	1	1	0	3
1	21	17	4	18	595	0	0	-1.52465	0	60	1	2	0	2	2	1	1	0	3
#NULL!	16	#NULL!	#NULL!	16	721	1	0	-1.96097	#NULL!	#NULL!	4	2	0	1	2	1	1	0	0
1	25	17	8	20	807	0	0	-1.3731	0	15	4	1	0	2	3	1	1	0	3
1	19	15	4	16	807	0	0	-1.22264	0	90	0	3	0	3	3	1	1	0	0
1	18	14	4	15	885	3	6	-0.183348	0.508226	35	2	2	0	3	3	1	1	0	3
#NULL!	21	#NULL!	#NULL!	#NULL!	732	3	#NULL!	#NULL!	#NULL!	#NULL!	2	#NULL!	#NULL!	#NULL!	#NULL!	#NULL!	#NULL!	#NULL!	#NULL!
1	25	14	11	16	912	3	0	-1.71183	0	30	0	2	0	3	1	1	1	0	3
1	19	17	2	19	773	0	5	-0.613166	1.01645	32	2	3	0	2	2	1	1	0	3
1	18	17	1	18	631	2	10	-0.020989	1.01645	30	4	4	0	3	2	1	1	0	3
1	15	13	2	15	827	3	4	-1.75012	0	60	2	2	0	3	2	1	1	0	1
1	19	13	6	15	583	2	0	-0.256177	0	35	1	3	0	2	3	2	1	0	3
#NULL!	16	#NULL!	#NULL!	16	701	1	0	0.715089	0	#NULL!	2	4	2	3	3	1	1	0	3
1	20	19	1	20	818	1	0	-1.36613	0.20329	60	2	2	0	3	1	1	1	0	2
1	28	18	10	18	768	2	10	0.5333	1.01645	60	2	3	2	3	2	1	1	1	3
1	34	17	17	19	611	0	0	-0.334896	0.304936	30	2	3	0	3	2	1	1	0	3
1	29	16	13	17	710	0	0	-1.02355	0	60	1	3	0	1	3	1	1	0	3
#NULL!	22	#NULL!	#NULL!	#NULL!	902	1	#NULL!	#NULL!	#NULL!	#NULL!	2	#NULL!	#NULL!	#NULL!	#NULL!	#NULL!	#NULL!	#NULL!	#NULL!
1	27	15	12	15	753	1	0	-2.11682	0	35	2	1	0	1	2	1	1	0	3
1	18	15	3	17	853	3	0	0.954972	0.237172	30	2	3	2	1	2	3	1	0	3
#NULL!	24	#NULL!	#NULL!	18	665	3	0	-0.57753	#NULL!	#NULL!	4	4	0	1	2	1	1	0	3
#NULL!	24	#NULL!	#NULL!	24	838	2	11	0.662748	0	#NULL!	2	2	0	3	4	3	1	0	3
1	17	15	2	17	722	2	0	1.10877	0.338817	25	2	3	0	3	3	3	1	0	3
1	19	18	1	19	685	3	5	-0.613166	2.0329	15	4	3	0	2	2	1	1	0	3
1	17	15	2	17	875	1	9	0.53494	0	30	1	4	0	3	4	3	1	0	0
1	24	17	7	18	563	0	0	-1.12231	0	45	0	4	0	3	2	1	1	0	1
#NULL!	23	#NULL!	#NULL!	17	649	2	0	-1.02355	0	#NULL!	2	3	0	1	3	1	1	0	3
1	33	16	17	18	741	0	0	-0.147712	0.338817	15	2	3	0	2	3	1	1	0	3
#NULL!	24	#NULL!	#NULL!	#NULL!	867	2	#NULL!	#NULL!	#NULL!	#NULL!	1	#NULL!	#NULL!	#NULL!	#NULL!	#NULL!	#NULL!	#NULL!	#NULL!
1	26	17	9	18	827	3	6	-1.31381	0	20	2	2	0	1	2	2	1	0	3
2	18	14	4	16	853	3	5	1.14441	0.338817	17	2	4	0	2	3	3	1	0	3
1	22	22	0	22	590	3	10	0.130559	1.35527	60	2	3	0	3	3	1	1	0	3
2	18	17	1	18	780	2	0	-0.648803	0.338817	70	0	2	0	3	2	1	1	0	3
1	25	17	8	18	696	3	0	0.21878	0	90	1	2	2	1	4	3	1	0	0
1	19	12	7	16	875	1	9	3.1619	1.69409	15	2	4	2	3	4	3	2	0	0
1	22	14	8	22	696	3	0	-0.183348	0.135527	60	0	2	0	3	3	1	1	0	3
1	18	16	2	18	920	0	9	3.45207	0.677635	5	2	4	2	3	3	3	2	0	3
1	24	13	11	18	578	2	7	0.0511405	0.271054	75	2	2	0	2	2	3	1	0	3
1	24	19	5	21	768	2	0	1.48786	0.169409	90	2	3	2	3	3	2	1	0	3
1	17	17	0	17	563	0	9	-0.334896	2.71054	30	4	3	0	3	2	1	1	0	3
1	18	17	1	18	873	0	0	-1.71183	0	50	2	2	0	3	1	1	1	0	3
2	19	12	7	14	550	3	0	-0.648803	0.271054	120	2	2	0	3	2	1	1	0	3
1	28	16	12	17	550	3	0	-1.52465	0	45	1	2	0	2	2	1	1	0	3
#NULL!	34	19	15	24	910	3	0	-2.11682	0	#NULL!	2	1	0	1	2	1	1	0	3
1	17	15	2	17	732	3	0	-1.07118	0	20	0	1	0	3	2	2	1	0	3
#NULL!	24	#NULL!	#NULL!	20	787	3	0	#NULL!	#NULL!	#NULL!	1	#NULL!	0	1	3	1	1	0	0
#NULL!	17	#NULL!	#NULL!	17	838	2	11	2.75633	#NULL!	#NULL!	2	4	2	3	4	3	1	0	3
1	26	16	10	17	853	3	0	-1.65137	0	46	1	1	0	1	3	1	1	0	3
1	19	15	4	17	838	2	0	-1.83855	0	35	2	1	0	2	2	1	1	0	3
1	16	16	0	16	618	2	9	0.643318	0.338817	30	2	3	0	3	2	3	1	0	3
1	21	14	7	17	886	1	0	0.605429	0.169409	60	2	1	2	2	2	3	1	0	3
1	20	14	6	15	818	1	10	2.54873	3.38817	60	2	2	2	3	4	2	2	0	2
1	22	17	5	18	892	1	5	-0.96271	0.254113	160	4	1	0	3	2	1	1	1	3
2	18	12	6	14	899	3	0	-0.745284	0	25	1	3	0	2	3	1	1	0	3
#NULL!	26	#NULL!	#NULL!	18	649	2	0	1.88588	#NULL!	#NULL!	1	3	2	1	4	3	1	0	3
1	23	20	3	21	583	2	12	0.5333	0.847043	9	4	3	2	3	2	1	1	1	3
1	18	17	1	18	699	1	0	0.444466	0.847043	30	4	4	0	3	3	1	1	0	3
1	25	17	8	22	773	0	0	-0.299259	1.18586	93	1	4	0	2	2	1	1	0	3
1	22	13	9	15	635	0	0	-0.394884	0	40	2	1	0	2	3	3	1	0	3
#NULL!	15	#NULL!	#NULL!	#NULL!	853	3	#NULL!	#NULL!	#NULL!	#NULL!	2	#NULL!	#NULL!	#NULL!	#NULL!	#NULL!	#NULL!	#NULL!	#NULL!
1	19	16	3	19	853	3	7	-1.64056	0	32	1	4	0	1	1	1	1	0	3
1	22	16	6	17	633	3	9	2.47806	0.338817	30	4	4	2	2	4	3	1	1	3
1	27	15	12	15	838	2	0	-0.334896	0.0677635	25	2	3	0	3	2	1	1	0	3
1	26	11	15	14	750	2	0	1.57423	0.847043	60	4	3	0	3	4	3	1	0	3
1	23	13	10	15	910	3	0	-3.3379	0	20	0	1	0	1	1	1	1	0	0
2	20	16	4	16	628	2	8	0.568936	0.101645	10	4	4	2	2	2	1	1	1	3
2	19	16	3	17	750	2	0	-1.24364	0.406581	45	1	2	0	1	3	1	1	0	1
1	35	14	21	17	786	1	0	-1.71833	0.677635	90	4	1	0	3	2	1	1	0	0
1	24	17	7	18	696	3	0	-3.02399	0	50	0	2	0	1	1	1	1	0	0
1	18	14	4	15	642	1	0	-0.020989	0.677635	8	2	4	0	3	2	1	1	0	3
1	19	19	0	19	618	2	12	3.48342	1.35527	30	2	4	1	3	4	3	2	1	3
1	21	13	8	14	649	2	5	-1.09483	0	20	2	1	0	3	3	1	1	1	3
#NULL!	26	#NULL!	#NULL!	13	853	3	0	0.552232	#NULL!	#NULL!	2	3	0	1	3	3	1	0	3
2	19	14	5	16	739	3	0	-1.80292	0	90	0	2	0	1	2	1	1	0	3
1	34	13	21	19	699	1	0	3.28971	0.169409	30	0	2	2	3	4	3	2	0	3
1	27	14	13	15	912	3	0	-0.372785	0.364229	20	4	1	2	2	2	1	1	0	3
1	26	15	11	16	679	2	0	-1.65137	0	20	2	1	0	1	3	1	1	0	3
1	25	16	9	19	732	3	0	-1.80292	0	5	2	2	0	1	2	1	1	0	3
2	15	14	1	15	671	2	0	0.130559	0.57599	30	4	3	0	3	3	1	1	0	3
1	21	14	7	21	790	0	0	-1.33746	0	55	2	2	0	1	3	1	1	0	3
1	21	15	6	15	768	2	0	-1.42816	0.406581	60	2	1	0	3	1	1	1	0	3
1	25	15	10	19	827	3	0	-0.648803	0.677635	20	2	2	0	3	2	1	1	0	3
2	17	16	1	17	912	3	0	-1.20534	0.20329	15	0	2	0	1	2	1	1	0	3
2	24	13	11	19	786	1	0	0.166195	1.01645	60	2	4	0	2	3	1	1	0	3
1	16	15	1	16	665	3	9	1.88813	2.71054	20	4	4	0	3	4	3	1	0	3
1	24	15	9	16	675	3	0	-0.153107	0	45	0	4	0	3	3	1	1	0	3
1	26	17	9	21	618	2	0	-0.487056	0	15	1	4	0	1	3	3	1	0	0
2	34	14	20	15	563	0	0	-1.75012	0	45	4	2	0	3	2	1	1	0	1
1	24	15	9	19	773	0	0	-0.93897	0.338817	47	2	2	0	3	3	1	1	0	0
#NULL!	24	#NULL!	#NULL!	#NULL!	636	3	#NULL!	#NULL!	#NULL!	#NULL!	2	#NULL!	#NULL!	#NULL!	#NULL!	#NULL!	#NULL!	#NULL!	#NULL!
1	19	14	5	16	760	0	10	0.219393	0.338817	15	2	2	2	3	2	1	1	0	3
1	20	14	6	15	550	3	0	-2.3423	0	160	2	1	0	2	2	1	1	0	1
#NULL!	24	#NULL!	#NULL!	#NULL!	912	3	0	-0.932469	0	#NULL!	0	3	0	3	2	1	1	0	3
1	23	15	8	18	818	1	0	-0.159696	0.508226	80	2	2	0	3	2	2	1	0	3
#NULL!	22	#NULL!	#NULL!	20	818	1	0	-1.24638	0	#NULL!	2	2	0	3	2	1	1	0	3
#NULL!	15	#NULL!	#NULL!	15	786	1	6	-1.33746	0	#NULL!	0	2	0	1	3	1	1	0	3
1	18	9	9	14	550	3	0	1.23324	0.338817	120	4	3	2	2	2	3	1	0	3
1	19	15	4	19	790	0	5	-0.745284	0	40	4	3	0	2	3	1	1	0	3
2	23	17	6	21	618	2	0	-1.20534	0.338817	15	2	2	0	1	2	1	1	0	3
2	28	16	12	17	675	3	0	-1.46527	0	35	0	4	0	1	3	1	1	0	0
1	27	14	13	17	807	0	0	0.317484	0	5	2	1	1	3	3	3	1	0	3
1	21	17	4	18	787	3	0	-0.299259	0.338817	40	2	4	0	2	2	1	1	0	3
1	22	18	4	19	675	3	0	-2.78136	0	35	2	1	0	3	1	1	1	0	0
1	18	17	1	18	728	0	9	0.847206	1.35527	20	2	4	2	3	2	1	1	0	3
#NULL!	23	#NULL!	#NULL!	#NULL!	631	2	#NULL!	#NULL!	#NULL!	#NULL!	4	#NULL!	#NULL!	#NULL!	#NULL!	#NULL!	#NULL!	#NULL!	#NULL!
1	24	17	7	19	642	1	11	0.605429	1.8635	60	4	1	2	2	2	3	1	0	3
1	21	15	6	18	553	0	0	-0.618562	0	3	0	4	0	3	2	1	1	0	3
1	26	15	11	16	867	2	0	-0.020989	1.35527	56	4	4	0	3	2	1	1	0	3
1	31	17	14	31	910	3	0	0.359652	0	30	1	4	0	3	2	3	1	0	3
1	21	15	6	16	912	3	0	-0.394884	0	20	0	1	0	2	3	3	1	0	3
1	28	14	14	15	773	0	0	-1.85045	0	1205	0	1	0	3	3	1	1	0	0
2	17	15	2	17	680	0	0	-0.0592822	0.169409	124	2	4	0	3	3	1	1	0	1
1	27	14	13	19	650	1	0	-0.147712	0.0338817	60	2	3	0	2	3	1	1	0	3
#NULL!	18	#NULL!	#NULL!	#NULL!	583	2	#NULL!	#NULL!	#NULL!	#NULL!	4	#NULL!	#NULL!	#NULL!	#NULL!	#NULL!	#NULL!	#NULL!	#NULL!
1	24	14	10	20	563	0	0	-0.891437	0.0677635	10	2	3	0	1	2	1	1	0	3
2	17	14	3	15	750	2	5	1.19761	0.338817	60	2	2	2	3	2	3	1	0	3
#NULL!	22	#NULL!	#NULL!	17	716	1	0	-1.99276	0	#NULL!	0	3	0	1	2	1	1	0	1
1	29	14	15	15	910	3	0	-1.43082	0.20329	15	2	2	0	2	2	1	1	0	1
#NULL!	34	#NULL!	#NULL!	34	721	1	9	-1.20534	#NULL!	#NULL!	4	2	0	1	2	1	1	0	3
2	17	16	1	17	696	3	9	-0.613166	0.609871	40	2	3	0	2	2	1	1	0	3
2	15	14	1	15	787	3	0	-0.613166	1.35527	40	1	3	0	2	2	1	1	0	3
1	20	18	2	20	578	2	0	-0.0856787	0.677635	30	2	4	0	2	3	1	1	0	2
1	15	15	0	15	790	0	0	2.16415	0.677635	20	4	3	2	2	4	3	1	0	3
1	38	14	24	23	818	1	0	-2.42642	0.0338817	80	2	2	0	1	1	1	1	0	0
1	19	14	5	15	787	3	0	3.91752	3.38817	60	2	4	2	3	4	3	2	0	3
1	33	19	14	19	658	2	0	-0.648803	0.101645	20	4	2	0	3	2	1	1	0	3
1	22	12	10	22	583	2	0	-0.687096	0.860596	30	4	2	0	3	3	1	1	0	1
#NULL!	17	#NULL!	#NULL!	15	827	3	0	#NULL!	#NULL!	#NULL!	2	#NULL!	2	3	2	1	1	0	3
1	20	17	3	20	782	1	11	2.98661	1.69409	20	2	4	2	3	2	3	2	1	3
1	19	16	3	16	860	3	0	-0.775526	0.135527	30	0	1	0	2	3	1	1	0	3
1	25	14	11	14	753	1	0	2.42151	0.677635	25	0	2	0	3	4	3	2	0	3
1	29	17	12	18	631	2	11	-1.11691	1.01645	30	4	3	0	2	2	1	1	0	1
2	16	12	4	16	732	3	0	-2.11682	0	10	4	1	0	1	2	1	1	1	3
1	24	19	5	19	580	1	0	3.41377	1.35527	50	2	4	2	3	4	3	2	0	1
2	25	14	11	15	910	3	0	-1.11691	0.338817	15	2	3	0	2	2	1	1	0	1
1	18	15	3	18	853	3	9	0.516595	0.169409	47	0	2	0	2	3	3	1	0	3
1	22	17	5	17	673	0	9	-0.775526	0.0423522	80	2	1	0	2	3	1	1	0	3
1	21	14	7	16	685	3	0	-0.927073	0.677635	10	2	2	0	2	2	1	1	0	3
1	29	19	10	19	580	1	0	-1.26102	0	60	2	2	0	3	2	2	1	0	1
1	16	15	1	16	807	0	0	-0.745284	0	20	2	3	0	2	3	1	1	0	3
1	18	14	4	17	861	2	0	-1.24638	0	10	1	2	0	3	2	1	1	0	3
1	20	14	6	20	633	3	0	-0.613166	0.169409	30	2	3	0	2	2	1	1	0	3
1	24	15	9	16	920	0	0	-1.60406	0	20	0	1	0	1	1	3	1	0	3
1	24	15	9	16	696	3	0	0.5333	0.135527	60	2	3	2	3	2	1	1	0	3
1	18	18	0	18	563	0	9	-0.334896	1.35527	30	2	3	0	3	2	1	1	0	3
1	24	14	10	16	750	2	0	-2.59418	0	20	1	1	0	2	2	1	1	0	0
1	25	19	6	19	780	2	0	-0.020989	1.35527	20	4	4	0	3	2	1	1	0	3
1	21	16	5	19	636	3	11	2.16415	0.677635	60	2	3	2	2	4	3	1	0	3
1	26	12	14	16	635	0	0	-3.3379	0	90	1	1	0	1	1	1	1	0	0
1	29	14	15	16	642	1	0	-0.648803	0.542108	19	4	2	0	3	2	1	1	0	3
#NULL!	21	#NULL!	#NULL!	21	721	1	8	3.91752	#NULL!	#NULL!	2	4	2	3	4	3	2	0	3
1	25	15	10	16	844	3	0	-3.3379	0	40	2	1	0	1	1	1	1	0	0
1	23	15	8	17	662	0	5	-0.112075	0.135527	10	0	4	0	1	3	1	1	0	3
2	27	11	16	15	635	0	0	-0.153107	0	30	1	4	0	3	3	1	1	0	3
1	25	12	13	16	628	2	10	1.97697	3.666	45	4	3	2	3	3	3	1	0	3
2	20	16	4	19	618	2	0	-2.30401	0	20	1	1	0	2	1	1	1	0	3
2	27	17	10	20	827	3	0	-1.80292	0	90	1	2	0	1	2	1	1	0	3
1	22	18	4	19	618	2	0	-0.812278	0	20	1	2	1	3	2	1	1	0	3
2	18	12	6	16	757	2	5	-0.058878	0.169409	40	2	2	2	2	2	1	1	0	3
1	29	13	16	15	716	1	0	-1.85045	0	20	0	1	0	3	3	1	1	0	0
1	26	14	12	21	866	1	0	-0.524737	2.0329	30	1	4	0	3	2	1	1	0	1
1	28	16	12	18	838	2	0	-2.58228	0	30	0	1	0	1	1	1	1	0	3
3	19	16	3	17	757	2	0	-2.3423	0	60	0	1	0	2	2	1	1	0	1
1	24	17	7	19	578	2	9	-1.40442	1.01645	60	4	2	0	3	2	1	1	0	0
2	30	15	15	16	741	0	0	3.63925	2.71054	17	2	4	2	2	4	3	2	0	3
1	17	16	1	17	675	3	9	1.97697	0.609871	30	0	3	2	3	3	3	1	0	3
#NULL!	19	#NULL!	#NULL!	19	780	2	7	1.57197	#NULL!	#NULL!	4	2	2	1	4	3	1	0	3
#NULL!	34	19	15	#NULL!	861	2	0	0.200032	#NULL!	#NULL!	1	2	0	1	4	3	1	0	1
1	29	9	20	13	671	2	0	3.28971	0.0677635	7	1	2	2	3	4	3	2	0	3
1	24	10	14	16	790	0	0	-0.112075	0.101645	12	0	4	0	1	3	1	1	0	3
2	16	16	0	16	853	3	6	0.672422	0.169409	30	2	2	1	1	3	3	1	0	3
#NULL!	18	13	5	14	886	1	0	-1.6708	#NULL!	#NULL!	1	2	0	1	1	1	1	0	3
#NULL!	24	17	7	19	889	1	0	0.413109	#NULL!	#NULL!	4	4	1	3	2	1	1	0	3
1	29	15	14	15	768	2	0	0.130559	0.304936	60	2	3	0	3	3	1	1	0	3
1	30	13	17	16	648	2	0	1.29596	0.508226	35	2	3	0	2	4	3	1	0	3
2	16	15	1	16	741	0	9	-0.461619	0.338817	15	2	2	0	2	3	1	1	0	3
1	29	14	15	15	552	2	0	1.97697	0.355758	70	4	3	2	3	3	3	1	0	3
1	18	14	4	18	728	0	0	-1.71183	0	30	1	2	0	3	1	1	1	0	3
1	21	19	2	21	673	0	12	3.28971	0.677635	45	2	2	2	3	4	3	2	0	3
1	21	14	7	15	886	1	10	3.32534	0.338817	60	2	3	2	2	4	3	2	0	3
#NULL!	17	#NULL!	#NULL!	#NULL!	827	3	#NULL!	#NULL!	#NULL!	#NULL!	0	#NULL!	#NULL!	#NULL!	#NULL!	#NULL!	#NULL!	#NULL!	#NULL!
1	26	19	7	20	671	2	0	-0.467014	0	15	2	3	0	3	3	1	1	0	3
1	25	20	5	22	750	2	8	1.51151	0	60	2	3	2	3	2	3	1	0	3
#NULL!	20	#NULL!	#NULL!	#NULL!	665	3	#NULL!	#NULL!	#NULL!	#NULL!	4	#NULL!	#NULL!	#NULL!	#NULL!	#NULL!	#NULL!	#NULL!	#NULL!
#NULL!	17	#NULL!	#NULL!	15	701	1	0	-1.5273	0	#NULL!	4	3	0	1	3	1	1	0	1
1	19	13	6	15	673	0	8	3.91752	0.677635	15	2	4	2	3	4	3	2	0	3
1	17	17	0	17	552	2	10	0.219393	3.06291	60	4	2	2	3	2	1	1	0	3
1	17	14	3	17	782	1	5	3.91752	0.847043	3	1	4	2	3	4	3	2	0	3
1	16	15	1	16	768	2	8	0.130559	0.0677635	60	0	3	0	3	3	1	1	0	3
1	19	15	4	18	723	0	0	-1.93191	0.135527	120	0	1	0	3	1	1	1	0	1
1	15	14	1	15	650	1	0	-0.927073	0.220231	90	2	2	0	2	2	1	1	0	3
1	20	16	4	18	750	2	11	3.60362	1.35527	60	2	3	2	3	4	3	2	0	3
1	30	14	16	30	920	0	0	0.154211	0.271054	60	0	3	0	3	2	2	1	0	3
1	24	15	9	22	671	2	0	-1.70909	0.304936	25	4	2	0	1	2	1	1	0	1
3	19	12	7	14	628	2	0	-1.95446	0	0	2	3	0	1	1	1	1	1	3
1	15	15	0	15	787	3	9	3.91752	0.677635	30	1	4	2	3	4	3	2	1	3
2	18	17	1	18	807	0	0	-2.15512	0	60	0	1	0	1	3	1	1	0	1
2	17	17	0	17	902	1	0	-1.84121	0	12	0	2	0	1	3	1	1	0	1
#NULL!	28	#NULL!	#NULL!	#NULL!	741	0	0	-1.51925	#NULL!	#NULL!	4	1	0	1	2	1	1	0	3
2	19	16	3	16	853	3	0	-2.26837	0	30	2	2	0	1	1	1	1	0	3
1	15	14	1	15	782	1	9	3.91752	0.338817	10	2	4	2	3	4	3	2	1	3
1	34	15	19	19	618	2	0	-0.334896	0.101645	15	1	3	0	3	2	1	1	0	3
1	18	15	3	17	885	3	0	-1.24638	0	35	2	2	0	3	2	1	1	0	3
#NULL!	20	17	3	#NULL!	750	2	7	-1.51925	#NULL!	#NULL!	0	1	0	1	2	1	1	0	3
2	21	16	5	18	710	0	6	0.0457453	0	60	2	3	0	3	2	3	1	0	3
1	25	14	11	15	696	3	0	-2.87245	0	60	2	1	0	1	2	1	1	0	0
#NULL!	19	#NULL!	#NULL!	#NULL!	728	0	#NULL!	#NULL!	#NULL!	#NULL!	1	#NULL!	#NULL!	#NULL!	#NULL!	#NULL!	#NULL!	#NULL!	#NULL!
1	16	15	1	16	578	2	0	-1.40442	0.20329	60	4	2	0	3	2	1	1	0	0
#NULL!	19	#NULL!	#NULL!	17	636	3	0	-1.48901	0	#NULL!	2	3	0	1	2	1	1	0	3
#NULL!	17	#NULL!	#NULL!	17	649	2	0	3.36098	#NULL!	#NULL!	1	4	2	1	4	3	2	0	3
1	15	14	1	15	902	1	9	2.3588	0.406581	15	2	2	2	3	2	3	2	1	3
1	24	13	11	15	680	0	0	-1.5273	0	14	2	3	0	1	3	1	1	0	1
2	19	18	1	19	636	3	10	0.200032	0.677635	120	2	2	0	1	4	3	1	0	1
1	21	16	5	21	827	3	5	-1.48901	0	15	2	3	0	1	2	1	1	0	3
1	16	16	0	16	661	1	9	3.91752	0.677635	60	4	4	2	3	4	3	2	1	3
#NULL!	20	#NULL!	#NULL!	19	875	1	8	-0.677856	#NULL!	#NULL!	2	3	0	1	3	1	1	0	2
#NULL!	20	#NULL!	#NULL!	14	721	1	0	3.36098	#NULL!	#NULL!	1	4	2	1	4	3	2	0	3
1	29	16	13	17	741	0	9	2.47806	3.38817	30	2	4	2	2	4	3	1	0	3
1	25	9	16	13	750	2	0	-2.52949	0	30	0	1	0	3	1	1	1	0	1
2	17	16	1	17	675	3	0	-2.71009	0	35	0	3	0	1	1	1	1	0	0
1	20	15	5	17	827	3	11	0.015504	0.338817	120	4	1	0	3	2	3	1	0	3
1	16	15	1	16	673	0	5	2.39444	0.609871	15	2	3	2	2	2	3	2	0	3
1	20	15	5	17	807	0	5	-0.780921	0	0	2	2	0	3	3	1	1	0	3
1	20	16	4	18	757	2	0	2.75633	0.57599	60	1	4	2	3	4	3	1	0	3
#NULL!	24	#NULL!	#NULL!	24	732	3	0	1.26032	#NULL!	#NULL!	2	2	0	3	4	3	1	0	3
1	19	14	5	14	710	0	0	-1.15051	0	30	0	1	0	2	3	3	1	0	0
1	20	14	6	17	635	0	0	-2.58228	0	60	2	1	0	1	1	1	1	0	3
1	25	25	0	25	867	2	0	-1.74473	0.271054	50	4	1	0	2	2	1	1	0	1
1	28	19	9	21	780	2	0	-1.80292	0	30	0	2	0	1	2	1	1	0	3
#NULL!	19	#NULL!	#NULL!	16	807	0	0	-1.77918	0	#NULL!	0	3	0	1	3	1	1	0	0
1	23	16	7	16	860	3	0	0.678954	0.406581	30	0	4	0	2	2	3	1	0	3
1	18	16	2	18	635	0	0	1.01229	0	40	1	4	0	2	4	3	1	0	3
1	18	17	1	18	728	0	10	0.249634	0	25	0	4	2	3	2	1	1	0	3
#NULL!	24	#NULL!	#NULL!	18	787	3	6	0.130559	#NULL!	#NULL!	2	3	0	3	3	1	1	0	3
#NULL!	22	#NULL!	#NULL!	20	827	3	0	-0.020989	#NULL!	#NULL!	4	4	0	3	2	1	1	0	3
#NULL!	23	19	4	#NULL!	910	3	0	-1.71408	0	#NULL!	2	1	2	1	1	1	1	#NULL!	3
#NULL!	17	#NULL!	#NULL!	17	739	3	0	-1.80292	0	#NULL!	0	2	0	1	2	1	1	0	3
2	22	14	8	17	588	2	5	1.97697	0.406581	15	2	3	2	3	3	3	1	0	3
1	24	16	8	16	782	1	0	1.06549	0	12	2	2	2	3	3	3	1	0	3
1	24	14	10	17	861	2	0	-2.87245	0	5	0	1	0	1	2	1	1	0	0
1	27	18	9	19	782	1	11	2.70834	0.508226	15	2	4	2	2	2	3	2	0	3
2	20	15	5	16	633	3	0	-0.058878	2.0329	30	1	2	2	2	2	1	1	0	3
1	18	16	2	18	552	2	9	1.88813	0.516697	30	2	4	0	3	4	3	1	0	3
1	23	7	16	17	780	2	0	-0.932469	0	50	0	3	0	3	2	1	1	0	3
2	21	16	5	17	588	2	0	-1.6708	0.609871	90	2	2	0	1	1	1	1	0	3
1	23	15	8	15	631	2	5	-0.337553	2.0329	40	4	4	0	2	3	1	1	0	1
1	25	19	6	20	750	2	8	-2.52949	0	60	2	1	0	3	1	1	1	0	1
2	23	16	7	17	732	3	12	2.29088	1.01645	10	4	4	2	3	3	3	1	1	3
1	19	13	6	13	671	2	0	-1.02355	0	10	4	3	0	1	3	1	1	0	3
2	24	15	9	15	710	0	4	3.45207	0.169409	60	4	4	2	3	3	3	2	0	3
1	23	15	8	17	899	3	0	-0.461619	0	8	2	2	0	2	3	1	1	0	3
1	16	15	1	16	807	0	5	-0.461619	0.304936	20	4	2	0	2	3	1	1	0	3
#NULL!	21	#NULL!	#NULL!	21	902	1	#NULL!	#NULL!	#NULL!	#NULL!	2	#NULL!	#NULL!	#NULL!	#NULL!	#NULL!	#NULL!	#NULL!	#NULL!
1	24	10	14	14	636	3	0	2.44242	0.169409	45	1	3	2	3	4	3	1	1	3
1	29	14	15	15	673	0	0	2.16415	0.677635	70	0	3	2	2	4	3	1	0	3
1	22	11	11	11	790	0	0	-1.3731	0	30	2	1	0	2	3	1	1	0	3
#NULL!	17	#NULL!	#NULL!	17	723	0	0	-2.55854	0	#NULL!	0	2	0	1	2	1	1	0	0
1	27	15	12	17	782	1	0	-1.83855	0	7	0	1	0	2	2	1	1	0	3
1	19	15	4	19	662	0	2	0.847206	0.860596	30	2	4	2	3	2	1	1	0	3
2	23	15	8	15	671	2	7	0.5333	0.0677635	15	2	3	2	3	2	1	1	0	3
1	17	16	1	17	807	0	0	1.47123	0.677635	60	2	3	1	2	2	2	2	0	3
2	25	16	9	18	773	0	0	-0.891437	0.338817	47	4	3	0	1	2	1	1	0	3
1	17	15	2	16	818	1	0	-2.83415	0	60	2	1	0	1	1	1	1	0	2
1	31	14	17	15	757	2	0	-2.00425	0	60	0	1	2	1	2	1	1	0	0
1	20	18	2	20	875	1	0	-2.09308	0	35	1	2	0	1	3	1	1	0	0
1	20	15	5	20	792	0	0	-2.74572	0	30	2	2	0	2	1	1	1	0	0
1	29	14	15	17	679	2	0	3.28971	0.271054	50	1	2	2	3	4	3	2	0	3
1	25	13	12	17	741	0	0	-3.05963	0	20	2	1	0	2	1	1	1	0	0
1	25	18	7	20	675	3	0	-2.26837	0	45	0	2	0	1	1	1	1	0	3
1	24	13	11	16	636	3	0	1.35799	0.169409	45	1	4	0	2	4	3	1	0	2
#NULL!	21	#NULL!	#NULL!	15	665	3	0	-0.891437	#NULL!	#NULL!	2	3	0	1	2	1	1	0	3
1	17	17	0	17	910	3	1	-0.52699	0.406581	15	0	3	2	1	2	1	1	0	1
1	33	14	19	26	866	1	0	1.30076	1.01645	40	2	3	0	3	2	3	2	0	1
#NULL!	28	#NULL!	#NULL!	22	866	1	0	-2.45821	0	#NULL!	0	3	0	1	1	1	1	0	1
#NULL!	23	#NULL!	#NULL!	21	899	3	8	1.06549	0	#NULL!	2	2	2	3	3	3	1	1	3
1	24	14	10	16	861	2	0	-2.58228	0	10	1	1	0	1	1	1	1	0	3
#NULL!	26	#NULL!	#NULL!	24	649	2	0	2.41926	#NULL!	#NULL!	4	1	2	1	4	3	2	0	3
1	21	13	8	19	861	2	0	-1.68809	0	20	1	3	0	3	2	1	1	0	0
#NULL!	29	#NULL!	#NULL!	#NULL!	722	2	#NULL!	#NULL!	#NULL!	#NULL!	2	#NULL!	#NULL!	#NULL!	#NULL!	#NULL!	#NULL!	#NULL!	#NULL!
#NULL!	19	#NULL!	#NULL!	#NULL!	636	3	#NULL!	#NULL!	#NULL!	#NULL!	0	#NULL!	#NULL!	#NULL!	#NULL!	#NULL!	#NULL!	#NULL!	#NULL!
2	15	15	0	15	635	0	0	2.73542	0.135527	60	1	3	0	3	4	3	2	0	3
#NULL!	21	#NULL!	#NULL!	#NULL!	861	2	0	0.786814	0	#NULL!	1	4	0	3	4	3	1	0	1
1	24	15	9	16	728	0	2	1.39132	0.406581	30	2	4	1	3	2	3	1	0	3
1	22	16	6	16	830	3	0	-2.74572	0	65	1	2	0	2	1	1	1	0	0
1	21	14	7	16	710	0	0	-0.613166	0.169409	60	2	3	0	2	2	1	1	0	3
1	20	14	6	20	739	3	0	-1.75012	0	120	0	2	0	3	2	1	1	0	1
#NULL!	16	#NULL!	#NULL!	#NULL!	696	3	0	-3.08603	0	#NULL!	0	1	0	1	1	1	1	0	1
1	18	15	3	16	671	2	8	3.91752	0.677635	2	1	4	2	3	4	3	2	1	3
1	24	15	9	24	685	3	9	3.01144	0.338817	15	2	2	2	2	4	3	2	0	3
1	21	19	2	21	861	2	0	-2.45821	0	5	1	3	0	1	1	1	1	0	1
1	22	16	6	20	633	3	0	-0.299259	0.169409	30	2	4	0	2	2	1	1	0	3
2	24	14	10	16	899	3	0	1.60986	0.677635	15	2	4	0	2	4	3	1	0	3
2	22	19	3	19	741	0	5	-0.57753	0.0677635	25	4	4	0	1	2	1	1	0	3
#NULL!	23	#NULL!	#NULL!	23	588	2	0	#NULL!	#NULL!	#NULL!	1	#NULL!	2	1	4	3	1	0	3
1	19	17	2	19	611	0	0	3.91752	2.07864	60	4	4	2	3	4	3	2	0	3
#NULL!	19	#NULL!	#NULL!	19	827	3	8	1.06549	0	#NULL!	2	2	2	3	3	3	1	0	3
#NULL!	17	#NULL!	#NULL!	17	867	2	0	-0.648803	#NULL!	#NULL!	4	2	0	3	2	1	1	0	3
#NULL!	19	16	3	#NULL!	760	0	0	2.54598	#NULL!	#NULL!	0	2	2	2	3	3	2	0	3
1	18	13	5	15	696	3	0	0.086777	0.338817	45	2	3	0	1	2	3	1	0	3
1	18	16	2	18	563	0	0	0.154211	0.440463	10	1	3	0	3	2	2	1	0	3
2	17	16	1	17	790	0	4	-0.147712	0.406581	15	4	3	0	2	3	1	1	0	3
2	22	14	8	17	635	0	0	1.26032	0.101645	45	1	2	0	3	4	3	1	0	3
1	29	15	14	17	723	0	0	-0.891437	0.677635	50	4	3	0	1	2	1	1	0	3
1	22	14	8	21	739	3	0	-0.183348	0.542108	120	4	2	0	3	3	1	1	0	3
1	17	17	0	17	844	3	10	0.847206	0.20329	35	4	4	2	3	2	1	1	0	3
1	27	12	15	17	899	3	0	-1.05919	0	10	0	2	0	2	3	1	1	0	3
1	17	15	2	17	902	1	9	2.75633	0.338817	8	0	4	2	3	4	3	1	0	3
1	17	15	2	17	685	3	0	-0.896832	0	30	0	4	0	2	2	1	1	0	3
1	29	15	14	15	642	1	0	-0.020989	0.237172	30	0	4	0	3	2	1	1	0	3
2	19	1	18	19	750	2	0	1.6987	0.0677635	45	2	3	2	2	3	3	1	0	3
2	18	17	1	18	699	1	10	-0.57753	1.69409	15	4	4	0	1	2	1	1	0	3
1	19	16	3	19	721	1	0	-0.0642732	0	20	4	3	2	3	2	1	1	0	3
1	21	15	6	19	588	2	6	-0.153107	0	75	0	4	0	3	3	1	1	0	3
1	28	14	14	15	768	2	0	-1.20534	0.474344	60	2	2	0	1	2	1	1	0	3
1	24	18	6	18	578	2	0	-1.1816	0.0847043	75	0	3	0	1	3	1	1	0	0
1	24	14	10	18	631	2	0	-0.147712	0.338817	45	4	3	0	2	3	1	1	0	3
1	29	14	15	22	625	1	7	0.847206	0.338817	70	2	4	2	3	2	1	1	0	3
1	24	14	10	15	818	1	0	0.192592	1.35527	60	2	4	0	3	3	1	1	0	2
1	18	16	2	18	873	0	5	-1.28467	0	45	0	2	0	3	3	1	1	0	1
#NULL!	21	#NULL!	#NULL!	21	732	3	0	-2.04038	0	#NULL!	2	1	0	3	1	2	1	0	1
1	20	17	3	19	648	2	12	1.88049	0	10	2	4	2	2	4	3	1	0	3
#NULL!	20	#NULL!	#NULL!	18	912	3	0	-0.615823	#NULL!	#NULL!	1	4	0	1	3	1	1	0	1
1	23	16	7	23	642	1	0	-0.184464	0	10	0	4	1	3	2	1	1	0	3
1	29	14	15	19	830	3	0	2.25258	0.0677635	120	1	4	2	3	4	3	1	0	1
1	22	16	6	18	590	3	0	-0.112075	0.169409	30	0	4	0	1	3	1	1	0	3
1	24	17	7	18	618	2	0	-2.002	0	25	1	2	0	3	2	1	1	0	0
1	23	12	11	14	625	1	9	-1.09052	0.338817	55	0	3	0	3	2	1	1	0	0
1	23	14	9	15	578	2	0	0.42708	2.0329	65	4	4	0	2	2	3	1	0	2
1	20	14	6	15	696	3	0	1.88049	0	45	2	4	2	2	4	3	1	0	3
#NULL!	15	#NULL!	#NULL!	15	750	2	0	-2.48845	#NULL!	#NULL!	0	1	0	1	1	1	1	0	1
1	26	18	8	20	741	0	0	3.63925	1.69409	15	1	4	2	2	4	3	2	0	3
1	21	16	5	17	552	2	0	-0.739889	0.169409	15	2	2	0	1	3	1	1	0	3
1	29	15	14	19	710	0	0	-2.87245	0	60	2	1	0	1	2	1	1	0	0
2	23	13	10	15	780	2	0	-0.498371	0	55	1	3	1	3	2	1	1	0	3
1	23	14	9	16	910	3	0	-2.30666	0	20	1	2	0	1	2	1	1	0	1
1	34	14	20	19	723	0	0	-2.26837	0	40	2	2	0	1	1	1	1	0	3
#NULL!	27	#NULL!	#NULL!	18	750	2	6	1.51151	#NULL!	#NULL!	2	3	2	3	2	3	1	0	3
1	21	16	5	18	590	3	0	0.130559	0.338817	15	2	3	0	3	3	1	1	0	3
1	28	19	9	19	861	2	8	2.24631	2.0329	10	1	3	0	3	4	2	2	0	3
1	14	14	0	14	583	2	9	2.56022	1.69409	12	2	4	0	3	4	2	2	0	3
1	27	14	13	16	861	2	0	1.6185	0.508226	10	2	1	0	3	4	2	2	0	3
1	30	15	15	20	807	0	0	-1.05919	0	15	0	2	0	2	3	1	1	0	3
1	24	15	9	16	773	0	5	3.32534	4.06581	32	4	3	2	2	4	3	2	0	3
1	20	14	6	15	642	1	10	1.33631	0.686105	15	4	4	2	3	2	2	1	0	3
1	27	17	10	19	583	2	7	3.63925	5.42108	10	2	4	2	2	4	3	2	0	3
1	21	13	8	14	680	0	0	-0.334896	0.338817	110	4	3	0	3	2	1	1	0	3
1	19	12	7	13	830	3	0	1.19761	0.338817	60	1	2	2	3	2	3	1	0	3
1	20	18	2	20	780	2	11	3.31995	0	60	2	4	2	3	4	3	2	0	3
2	17	17	0	17	628	2	9	2.25258	0.677635	15	4	4	2	3	4	3	1	0	1
1	20	13	7	18	886	1	0	-0.299259	0.169409	90	2	4	0	2	2	1	1	0	3
1	23	13	10	14	650	1	0	2.77106	0.20329	90	2	4	0	2	4	3	2	0	3
#NULL!	29	#NULL!	#NULL!	#NULL!	721	1	0	0.0992018	#NULL!	#NULL!	4	3	1	3	2	1	1	0	3
1	19	15	4	17	588	2	10	3.60362	0.101645	58	2	3	2	3	4	3	2	0	3
1	25	14	11	16	885	3	0	-1.20534	0.169409	60	2	2	0	1	2	1	1	0	3
1	20	10	10	15	890	0	0	-0.613166	1.69409	20	1	3	0	2	2	1	1	0	3
1	34	19	15	20	741	0	4	-2.74572	0	30	0	2	0	2	1	1	1	0	0
2	19	17	2	19	636	3	3	2.72777	0	35	1	3	2	2	4	3	2	0	3
1	17	15	2	16	642	1	0	-0.932469	0	15	1	3	0	3	2	1	1	0	3
2	20	16	4	17	861	2	13	0.847206	0.338817	10	4	4	2	3	2	1	1	0	3
#NULL!	20	#NULL!	#NULL!	20	902	1	4	-0.620814	0	#NULL!	0	3	2	1	2	1	1	0	3
1	16	16	0	16	867	2	9	3.86251	1.35527	20	4	4	3	3	4	2	2	0	3
1	19	18	1	19	631	2	7	-0.020989	0.847043	60	4	4	0	3	2	1	1	0	3
#NULL!	19	#NULL!	#NULL!	16	902	1	8	2.02733	#NULL!	#NULL!	4	4	0	1	3	3	2	1	3
1	27	16	11	17	648	2	5	-0.497255	0.169409	15	2	1	0	3	3	1	1	0	3
1	18	15	3	16	757	2	0	-1.12456	0	60	1	3	2	1	2	1	1	0	1
2	17	16	1	17	892	1	8	0.359652	0	45	0	4	0	3	2	3	1	0	3
1	17	15	2	17	728	0	0	-0.129455	0	30	0	4	0	3	2	2	1	0	3
1	21	13	8	15	716	1	0	-0.780921	0	20	1	2	0	3	3	1	1	0	3
1	17	16	1	17	583	2	12	3.42842	1.69409	8	2	4	2	3	4	2	2	1	3
2	21	18	3	21	665	3	10	0.847206	4.06581	10	4	4	2	3	2	1	1	0	3
1	27	15	12	18	741	0	0	-1.33746	0	15	1	2	0	1	3	1	1	0	3
1	25	16	9	25	675	3	0	3.91752	1.01645	55	1	4	2	3	4	3	2	0	3
1	17	16	1	17	675	3	0	2.75633	0.169409	35	2	4	2	3	4	3	1	0	3
#NULL!	17	#NULL!	#NULL!	#NULL!	739	3	#NULL!	#NULL!	#NULL!	#NULL!	2	#NULL!	#NULL!	#NULL!	#NULL!	#NULL!	#NULL!	#NULL!	#NULL!
1	23	13	10	15	671	2	0	1.88813	0.271054	20	2	4	0	3	4	3	1	0	3
1	24	16	8	17	662	0	10	-0.648803	0.0254113	60	2	2	0	3	2	1	1	0	3
2	15	14	1	15	721	1	5	3.86251	0.847043	15	4	4	3	3	4	2	2	0	3
1	23	17	6	18	782	1	0	-2.28027	0	5	2	2	0	2	2	1	1	0	0
2	16	14	2	15	790	0	0	-0.461619	0.0677635	35	0	2	0	2	3	1	1	0	3
1	22	14	8	15	787	3	0	0.771214	1.01645	60	0	2	0	3	4	2	1	0	3
1	17	15	2	17	818	1	0	-1.9637	0	60	0	2	0	3	1	1	1	0	2
1	25	15	10	22	867	2	0	-1.20534	0.169409	58	4	2	0	1	2	1	1	0	3
1	18	15	3	16	875	1	0	2.69645	0.677635	15	1	4	2	3	3	3	2	0	0
#NULL!	28	#NULL!	#NULL!	23	649	2	0	1.81461	#NULL!	#NULL!	1	1	2	3	4	3	1	0	3
#NULL!	24	#NULL!	#NULL!	21	860	3	0	-2.09308	0	#NULL!	2	2	0	1	3	1	1	0	0
2	18	15	3	18	838	2	0	-0.299259	0	30	0	4	0	2	2	1	1	0	3
1	19	17	2	19	750	2	5	-1.24364	0.406581	60	1	2	0	1	3	1	1	0	1
1	17	15	2	17	642	1	2	2.13785	0	25	1	3	0	3	4	3	2	0	3
2	19	13	6	19	910	3	0	-1.56294	0	20	0	2	0	2	3	1	1	0	1
2	24	15	9	16	675	3	0	0.130559	0.338817	45	0	3	0	3	3	1	1	0	3
2	18	13	5	18	665	3	7	-0.648803	1.01645	15	4	2	0	3	2	1	1	0	3
#NULL!	25	#NULL!	#NULL!	#NULL!	635	0	#NULL!	#NULL!	#NULL!	#NULL!	1	#NULL!	#NULL!	#NULL!	#NULL!	#NULL!	#NULL!	#NULL!	#NULL!
#NULL!	#NULL!	#NULL!	#NULL!	#NULL!	#NULL!	2	#NULL!	#NULL!	#NULL!	#NULL!	#NULL!	#NULL!	#NULL!	#NULL!	#NULL!	#NULL!	#NULL!	#NULL!	#NULL!
1	29	11	18	18	628	2	0	2.10761	0.169409	16	2	1	0	3	4	3	2	0	3
1	29	15	14	29	723	0	0	-3.3379	0	40	2	1	0	1	1	1	1	0	0
1	21	16	5	16	673	0	0	-0.299259	0.406581	30	0	4	0	2	2	1	1	0	3
1	23	17	6	20	661	1	0	-1.59858	0	30	0	1	0	3	3	1	1	0	1
1	17	14	3	15	696	3	0	-3.3379	0	45	0	1	0	1	1	1	1	0	0
1	19	17	2	19	920	0	10	2.44242	1.70256	30	4	3	2	3	4	3	1	0	3
1	26	16	10	18	590	3	0	-0.780921	0	45	2	2	0	3	3	1	1	0	3
1	24	15	9	19	658	2	0	-0.96271	0.0677635	35	2	1	0	3	2	1	1	0	3
1	19	15	4	18	563	0	0	-1.75012	0	10	2	2	0	3	2	1	1	0	1
1	25	15	10	25	920	0	0	-0.183348	0.271054	60	0	2	0	3	3	1	1	0	3
#NULL!	18	#NULL!	#NULL!	#NULL!	739	3	#NULL!	#NULL!	#NULL!	#NULL!	0	#NULL!	#NULL!	#NULL!	#NULL!	#NULL!	#NULL!	#NULL!	#NULL!
2	29	13	16	15	673	0	0	-0.461619	0	60	2	2	0	2	3	1	1	1	3
1	16	15	1	16	702	1	0	-1.71183	0	35	2	2	0	3	1	1	1	0	3
2	16	13	3	16	679	2	0	2.75633	0.542108	45	2	4	2	3	4	3	1	0	3
1	19	14	5	15	642	1	10	0.219393	0.406581	20	4	2	2	3	2	1	1	0	3
1	19	14	5	16	723	0	0	-0.183348	0.0677635	120	2	2	0	3	3	1	1	0	3
2	19	16	3	17	721	1	0	1.2813	1.01645	5	1	4	3	3	2	1	1	0	3
1	34	15	19	17	642	1	0	2.93931	0.169409	10	1	4	2	3	4	1	2	0	3
1	23	19	4	19	642	1	9	3.91752	2.0329	1	4	4	2	3	4	3	2	0	3
2	21	15	6	16	741	0	0	-0.927073	0.169409	30	2	2	0	2	2	1	1	0	3
1	31	13	18	17	710	0	0	-1.74473	0.0338817	60	1	1	0	2	2	1	1	0	1
#NULL!	21	#NULL!	#NULL!	19	636	3	0	-1.56028	0	#NULL!	2	1	0	3	2	1	1	0	3
1	16	16	0	16	910	3	11	-1.35689	2.71054	15	4	3	0	1	1	1	1	0	3
1	24	12	12	15	786	1	0	-1.21458	0.677635	120	4	1	0	3	2	1	1	0	2
2	18	16	2	18	892	1	8	0.444466	0.20329	40	2	4	0	3	3	1	1	0	3
1	16	15	1	16	867	2	9	0.954972	1.35527	30	2	3	2	1	2	3	1	0	3
1	17	15	2	17	723	0	0	-3.3379	0	60	0	1	0	1	1	1	1	0	0
1	26	15	11	16	701	1	0	2.12852	0.169409	10	2	2	2	3	4	3	1	0	3
1	18	17	1	18	739	3	0	-0.96271	0.20329	90	2	1	0	3	2	1	1	0	3
1	19	18	1	19	892	1	10	1.82542	0.406581	30	2	4	2	3	2	3	1	0	3
#NULL!	26	#NULL!	#NULL!	15	867	2	0	-0.648803	#NULL!	#NULL!	4	2	0	3	2	1	1	0	3
1	17	13	4	15	583	2	5	2.26722	0.608177	10	2	4	2	3	4	2	1	0	3
1	19	18	1	19	675	3	11	3.91752	0.677635	5	2	4	2	3	4	3	2	0	3
1	28	14	14	17	550	3	0	2.75633	1.52468	60	1	4	2	3	4	3	1	0	3
1	26	17	9	18	782	1	0	-1.71183	0	10	0	2	0	3	1	1	1	0	3
1	25	16	9	22	920	0	0	1.88813	0.20329	55	2	4	0	3	4	3	1	0	3
1	17	16	1	17	611	0	9	3.60362	0.677635	50	4	3	2	3	4	3	2	0	3
2	29	14	15	23	885	3	0	0.619666	0.338817	40	4	3	0	3	3	2	1	0	3
1	27	15	12	19	628	2	0	1.10612	0.20329	60	0	4	0	2	4	3	1	0	1
3	20	18	2	20	807	0	10	-1.65137	0	2	2	1	0	1	3	1	1	0	3
1	20	17	3	18	780	2	9	0.643318	0.20329	60	4	3	0	3	2	3	1	0	3
1	23	13	10	16	739	3	0	-2.52949	0	120	0	1	0	3	1	1	1	0	1
2	24	17	7	19	889	1	0	-1.80292	0	20	1	2	0	1	2	1	1	0	3
1	17	15	2	17	885	3	0	-1.65137	0	45	0	1	0	1	3	1	1	0	3
1	30	18	12	30	920	0	7	0.238325	0.20329	50	0	2	0	1	3	3	1	0	3
1	24	18	6	19	860	3	0	-1.05919	0	20	0	2	0	2	3	1	1	0	3
2	15	15	0	15	827	3	8	0.219393	0.677635	180	2	2	2	3	2	1	1	0	3
1	27	19	8	21	866	1	0	-1.70909	0.338817	40	4	2	0	1	2	1	1	0	1
2	17	14	3	17	661	1	9	0.668143	0.0728457	60	2	1	0	2	4	3	1	0	3
1	18	16	2	18	633	3	0	-1.6827	0.0677635	30	2	2	0	2	2	1	1	0	0
1	19	15	4	16	642	1	0	-0.927073	0.169409	40	2	2	0	2	2	1	1	0	3
1	25	17	8	19	696	3	10	0.219393	0.169409	40	2	2	2	3	2	1	1	0	3
#NULL!	19	#NULL!	#NULL!	13	723	0	0	2.58387	#NULL!	#NULL!	2	4	0	3	3	3	2	0	3
1	24	14	10	15	648	2	0	-2.11682	0	15	1	1	0	1	2	1	1	0	3
1	24	14	10	17	782	1	0	-0.020989	0.406581	15	4	4	0	3	2	1	1	0	3
2	20	16	4	20	732	3	11	1.80451	0.338817	10	4	3	0	3	2	3	2	0	3
1	21	15	6	17	679	2	0	-0.739889	0.237172	45	2	2	0	1	3	1	1	0	3
1	17	15	2	17	867	2	0	-0.124059	0.338817	56	1	3	0	2	2	2	1	0	3
1	29	14	15	17	886	1	0	-0.927073	0.169409	60	2	2	0	2	2	1	1	0	3
1	20	15	5	17	807	0	0	0.291118	0.169409	60	0	2	0	3	3	3	1	0	1
1	19	14	5	16	830	3	9	-1.52465	0	30	0	2	0	2	2	1	1	0	3
1	26	14	12	16	768	2	5	1.13788	0.474344	60	2	2	1	1	4	3	1	0	3
1	28	13	15	14	818	1	0	-1.03279	0	90	2	2	0	3	3	1	1	0	2
1	19	17	2	19	553	0	0	-1.39792	0	20	2	3	0	3	1	1	1	0	3
1	22	15	7	17	782	1	8	3.63925	2.37172	10	2	4	2	2	4	3	2	0	3
1	22	14	8	15	853	3	0	1.55106	0.20329	12	2	1	0	1	4	3	2	0	3
#NULL!	18	12	6	15	650	1	0	0.130559	#NULL!	#NULL!	2	3	0	3	3	1	1	0	3
2	27	19	8	20	861	2	0	-0.57753	0.135527	25	1	4	0	1	2	1	1	0	3
1	19	19	0	19	680	0	5	3.91752	1.18586	115	2	4	2	3	4	3	2	0	3
#NULL!	17	#NULL!	#NULL!	17	787	3	9	0.290665	#NULL!	#NULL!	4	4	2	1	2	1	1	0	3
1	21	19	2	21	780	2	10	0.0992018	1.35527	30	4	3	1	3	2	1	1	0	3
#NULL!	27	#NULL!	#NULL!	25	902	1	5	0.130559	#NULL!	#NULL!	1	3	0	3	3	1	1	0	3
1	17	13	4	17	588	2	5	0.130559	0.101645	75	2	3	0	3	3	1	1	0	3
1	19	15	4	19	642	1	5	2.56022	1.35527	190	4	4	0	3	4	2	2	0	3
1	24	18	6	19	741	0	0	0.166195	1.62632	20	4	4	0	2	3	1	1	0	3
2	18	15	3	16	790	0	0	-0.745284	0	35	0	3	0	2	3	1	1	0	3
1	25	13	12	25	611	0	0	3.04933	0.20329	10	0	4	0	3	4	3	2	0	3
1	17	16	1	17	671	2	5	-0.299259	0.20329	30	4	4	0	2	2	1	1	0	3
#NULL!	28	#NULL!	#NULL!	14	732	3	9	3.28971	#NULL!	#NULL!	4	2	2	3	4	3	2	0	3
2	18	16	2	18	590	3	10	0.0872746	0	30	2	2	2	3	3	1	1	0	3
1	16	15	1	16	590	3	7	-0.334896	0.677635	30	2	3	0	3	2	1	1	0	3
1	19	18	1	18	722	2	0	-1.81481	0	20	0	2	0	2	3	1	1	0	0
#NULL!	22	#NULL!	#NULL!	18	721	1	9	-0.337148	#NULL!	#NULL!	4	2	2	1	2	1	1	0	3
1	21	15	6	21	860	3	0	-0.927073	0.169409	60	0	2	0	2	2	1	1	0	3
#NULL!	22	#NULL!	#NULL!	18	860	3	9	-0.739889	#NULL!	#NULL!	4	2	0	1	3	1	1	0	3
1	19	11	8	19	595	0	0	-1.24638	0	60	2	2	0	3	2	1	1	0	3
1	17	14	3	17	595	0	0	3.04933	0.169409	60	2	4	0	3	4	3	2	0	3
1	20	14	6	15	710	0	5	-3.3379	0	60	0	1	0	1	1	1	1	0	0
1	23	13	10	14	732	3	0	-3.02399	0	15	0	2	0	1	1	1	1	0	0
#NULL!	15	#NULL!	#NULL!	15	665	3	6	0.5333	#NULL!	#NULL!	4	3	2	3	2	1	1	0	3
1	17	16	1	17	912	3	0	-2.74572	0	15	2	2	0	2	1	1	1	0	0
1	21	16	5	18	580	1	0	-0.57753	0	28	4	4	0	1	2	1	1	0	3
2	16	16	0	16	671	2	0	-2.77212	0	45	0	2	0	1	1	1	1	0	1
1	30	13	17	16	618	2	0	0.957225	0.677635	20	2	4	0	3	2	3	1	0	3
1	32	14	18	16	710	0	0	-0.745284	0	65	1	3	0	2	3	1	1	0	3
2	17	16	1	17	866	1	0	0.453477	1.69409	40	4	4	0	3	2	3	1	0	1
1	25	15	10	16	807	0	10	2.39016	1.69409	20	4	2	1	3	3	3	2	0	3
2	24	15	9	20	760	0	0	-0.0642732	0	35	0	3	2	3	2	1	1	0	3
1	19	13	6	14	550	3	0	-1.83855	0	60	2	1	0	2	2	1	1	0	3
2	19	14	5	14	780	2	9	-0.334896	1.8635	30	4	3	0	3	2	1	1	0	3
#NULL!	20	#NULL!	#NULL!	16	827	3	0	1.88588	#NULL!	#NULL!	1	3	2	1	4	3	1	0	3
1	27	17	10	19	675	3	0	-1.02355	0	45	0	3	0	1	3	1	1	0	3
1	17	13	4	15	807	0	0	-0.497255	0.0677635	12	1	1	0	3	3	1	1	0	3
2	17	16	1	17	723	0	0	-1.24364	0.169409	60	2	2	0	1	3	1	1	0	1
1	17	14	3	17	642	1	8	-0.932469	0	15	0	3	0	3	2	1	1	0	3
1	17	17	0	17	782	1	7	1.97697	0.169409	10	1	3	2	3	3	3	1	0	3
1	32	17	15	21	618	2	0	-1.24098	0.101645	15	1	1	0	2	2	1	1	0	3
1	19	17	2	19	679	2	11	0.998754	1.01645	45	2	3	2	3	3	1	1	0	3
2	17	16	1	17	628	2	0	-0.20339	0.508226	30	4	3	0	1	3	3	1	0	0
1	16	14	2	16	786	1	0	-1.9637	0	90	2	2	0	3	1	1	1	0	2
1	20	17	3	20	892	1	0	0.106207	0	120	0	2	0	1	4	3	1	0	3
2	21	16	5	16	838	2	0	1.60986	2.71054	30	2	4	0	2	4	3	1	0	3
1	24	16	8	19	773	0	0	-1.21074	0	92	1	3	0	2	2	1	1	0	3
1	19	18	1	19	721	1	11	2.76924	3.06969	7	4	2	3	3	3	2	2	0	3
#NULL!	21	#NULL!	#NULL!	19	721	1	8	1.82542	#NULL!	#NULL!	2	4	2	3	2	3	1	0	3
2	24	15	9	21	780	2	0	-1.24638	0	30	2	2	0	3	2	1	1	0	3
1	18	14	4	17	910	3	0	-1.70909	0.508226	10	4	2	0	1	2	1	1	0	1
1	18	15	3	16	550	3	4	0.5333	0	120	2	3	2	3	2	1	1	0	3
1	14	14	0	14	853	3	7	0.219393	0.271054	10	2	2	2	3	2	1	1	0	3
#NULL!	19	#NULL!	#NULL!	#NULL!	732	3	#NULL!	#NULL!	#NULL!	#NULL!	2	#NULL!	#NULL!	#NULL!	#NULL!	#NULL!	#NULL!	#NULL!	#NULL!
1	17	17	0	17	583	2	10	2.51694	0	2	2	3	2	3	4	2	2	1	3
#NULL!	27	16	11	#NULL!	753	1	0	-2.023	#NULL!	#NULL!	2	1	0	1	2	1	1	#NULL!	1
1	26	16	10	20	723	0	0	-0.57753	2.71054	40	4	4	0	1	2	1	1	0	3
#NULL!	22	#NULL!	#NULL!	19	853	3	9	3.04707	#NULL!	#NULL!	2	3	2	1	4	3	2	0	3
1	16	15	1	16	701	1	9	0.249634	0	6	2	4	2	3	2	1	1	0	3
#NULL!	18	#NULL!	#NULL!	16	631	2	0	#NULL!	#NULL!	#NULL!	4	#NULL!	0	1	2	1	1	0	3
1	21	17	4	18	885	3	9	3.91752	2.37172	45	2	4	2	3	4	3	2	0	3
1	27	15	12	17	875	1	0	-1.85045	0	30	1	1	0	3	3	1	1	0	0
2	24	18	6	23	892	1	0	-1.24638	0	60	2	2	0	3	2	1	1	0	3
1	27	15	12	21	818	1	6	-0.900677	0.677635	120	2	2	0	3	2	1	1	0	2
1	29	17	12	19	861	2	0	-0.648803	0.20329	10	2	2	0	3	2	1	1	0	3
2	19	17	2	18	563	0	0	-1.31381	0	40	2	2	0	1	2	2	1	0	3
1	21	15	6	16	588	2	0	-1.48901	0	120	2	3	0	1	2	1	1	0	3
2	26	15	11	16	583	2	0	-1.24638	0	25	2	2	0	3	2	1	1	0	3
#NULL!	21	#NULL!	#NULL!	18	860	3	5	-2.26837	0	#NULL!	0	2	0	1	1	1	1	0	3
#NULL!	23	#NULL!	#NULL!	15	732	3	0	-1.20534	#NULL!	#NULL!	0	2	0	1	2	1	1	0	3
1	17	16	1	17	861	2	10	-0.020989	3.38817	5	4	4	0	3	2	1	1	0	3
#NULL!	16	#NULL!	#NULL!	#NULL!	860	3	#NULL!	#NULL!	#NULL!	#NULL!	0	#NULL!	#NULL!	#NULL!	#NULL!	#NULL!	#NULL!	#NULL!	#NULL!
1	24	17	7	24	701	1	0	-0.780921	0	8	0	2	0	3	3	1	1	0	3
1	25	15	10	15	818	1	0	-0.900677	0.338817	60	2	2	0	3	2	1	1	0	2
#NULL!	17	#NULL!	#NULL!	17	732	3	9	0.468118	#NULL!	#NULL!	2	4	0	3	2	2	1	0	3
1	21	17	4	18	578	2	0	-3.02399	0	60	2	2	0	1	1	1	1	0	0
1	18	15	3	18	787	3	0	-2.55854	0	60	1	2	0	1	2	1	1	0	0
1	19	17	2	18	739	3	0	-1.28467	0	115	2	2	0	3	3	1	1	0	1
1	25	13	12	18	787	3	0	-1.52465	0	60	1	2	0	2	2	1	1	0	3
#NULL!	29	#NULL!	#NULL!	24	830	3	0	-2.11682	0	#NULL!	2	1	0	1	2	1	1	0	3
#NULL!	21	14	7	#NULL!	867	2	0	-1.15255	#NULL!	#NULL!	4	2	0	3	2	1	1	0	1
1	18	17	1	18	633	3	10	3.63925	0.677635	30	4	4	2	2	4	3	2	0	3
1	19	15	4	19	838	2	10	-0.020989	1.01645	25	2	4	0	3	2	1	1	0	3
1	18	15	3	18	701	1	0	3.42842	0.677635	29	4	4	2	3	4	2	2	0	3
#NULL!	18	#NULL!	#NULL!	18	665	3	7	2.75633	#NULL!	#NULL!	2	4	2	3	4	3	1	0	3
#NULL!	17	#NULL!	#NULL!	17	552	2	12	-0.213083	#NULL!	#NULL!	4	4	2	1	2	1	1	0	1
1	17	16	1	17	838	2	9	0.847206	5.42108	25	2	4	2	3	2	1	1	0	3
#NULL!	23	#NULL!	#NULL!	18	750	2	0	3.28971	#NULL!	#NULL!	2	2	2	3	4	3	2	1	3
1	15	13	2	15	550	3	0	-3.08603	0	120	0	1	0	1	1	1	1	0	1
1	23	19	4	20	618	2	12	3.20515	1.01645	10	4	4	1	2	4	3	2	0	3
1	18	18	0	18	578	2	9	-1.17895	0.0796221	80	0	2	0	2	2	1	1	0	2
#NULL!	25	#NULL!	#NULL!	18	588	2	0	-0.932469	0	#NULL!	0	3	0	3	2	1	1	0	3
1	18	16	2	18	728	0	0	2.00833	0.508226	30	1	3	1	3	4	3	1	0	3
1	22	13	9	16	635	0	0	-0.780921	0	30	1	2	0	3	3	1	1	0	3
1	19	17	2	19	920	0	0	-0.613166	0.271054	15	2	3	0	2	2	1	1	0	3
1	19	16	3	17	716	1	9	3.91752	0.338817	20	2	4	2	3	4	3	2	0	3
#NULL!	21	#NULL!	#NULL!	#NULL!	867	2	#NULL!	#NULL!	#NULL!	#NULL!	4	#NULL!	#NULL!	#NULL!	#NULL!	#NULL!	#NULL!	#NULL!	#NULL!
1	17	14	3	16	739	3	5	-0.020989	1.69409	90	4	4	0	3	2	1	1	0	3
#NULL!	21	#NULL!	#NULL!	#NULL!	827	3	#NULL!	#NULL!	#NULL!	#NULL!	2	#NULL!	#NULL!	#NULL!	#NULL!	#NULL!	#NULL!	#NULL!	#NULL!
1	21	16	5	21	827	3	12	0.683731	0	60	2	4	3	3	2	1	1	0	3
1	16	15	1	16	886	1	5	-1.21074	0	20	1	3	0	2	2	1	1	0	3
1	20	14	6	17	910	3	0	-1.43082	0.406581	20	4	2	0	2	2	1	1	0	1
1	27	16	11	18	721	1	0	1.4906	0.169409	25	2	2	0	3	2	3	2	0	3
1	15	14	1	15	552	2	9	2.58387	0.0169409	50	0	4	0	3	3	3	2	0	3
1	19	16	3	19	618	2	2	3.20515	0.135527	20	1	4	1	2	4	3	2	0	3
1	18	15	3	18	867	2	11	-0.57753	0.440463	23	2	4	0	1	2	1	1	0	3
1	25	14	11	21	782	1	9	1.85025	0.677635	20	2	2	2	2	4	3	1	0	3
1	21	13	8	17	875	1	7	-0.613166	1.01645	90	4	3	0	2	2	1	1	0	3
2	17	15	2	17	786	1	9	0.744136	0.677635	60	0	3	2	2	2	2	1	0	3
1	19	15	4	16	563	0	5	-2.62057	0	20	0	1	0	1	2	1	1	0	1
1	18	17	1	18	741	0	10	0.568936	0.20329	15	4	4	2	2	2	1	1	0	3
#NULL!	26	12	14	13	723	0	0	-1.56028	0	#NULL!	1	1	0	3	2	1	1	0	3
1	24	14	10	15	920	0	8	0.668143	0.338817	20	4	1	0	2	4	3	1	0	3
1	32	17	15	18	873	0	0	1.31266	0.677635	90	2	4	2	3	3	1	1	0	3
#NULL!	19	#NULL!	#NULL!	19	750	2	9	1.19761	#NULL!	#NULL!	2	2	2	3	2	3	1	0	3
1	20	17	3	18	739	3	8	3.04933	1.01645	90	2	4	0	3	4	3	2	0	3
1	18	17	1	18	780	2	8	-0.648803	2.0329	30	4	2	0	3	2	1	1	0	3
1	18	17	1	18	583	2	0	0.998754	0.338817	20	1	3	2	3	3	1	1	0	3
1	19	19	0	19	827	3	0	-1.24638	0	5	1	2	0	3	2	1	1	0	3
#NULL!	24	15	9	#NULL!	886	1	0	1.54715	#NULL!	#NULL!	1	4	2	2	2	3	1	0	3
1	21	16	5	18	827	3	0	-0.541037	0.508226	90	4	1	0	1	2	3	1	0	3
1	41	14	27	15	853	3	0	-1.71183	0	30	1	2	0	3	1	1	1	0	3
#NULL!	19	#NULL!	#NULL!	17	665	3	0	-1.6708	#NULL!	#NULL!	4	2	0	1	1	1	1	0	3
1	19	18	1	19	722	2	0	-1.75012	0	60	2	2	0	3	2	1	1	0	1
1	18	14	4	18	920	0	7	-0.334896	0.169409	60	0	3	0	3	2	1	1	0	3
2	16	14	2	16	866	1	0	-1.33746	0	90	1	2	0	1	3	1	1	0	3
2	19	15	4	17	830	3	3	-0.0518425	0.101645	15	1	2	0	1	4	3	1	0	0
1	25	12	13	14	595	0	0	-1.52465	0	60	1	2	0	2	2	1	1	0	3
1	19	14	5	14	728	0	0	-1.24638	0	25	1	2	0	3	2	1	1	0	3
2	17	16	1	17	648	2	7	-0.96271	0.677635	20	4	1	0	3	2	1	1	0	3
#NULL!	21	#NULL!	#NULL!	#NULL!	910	3	6	3.04933	#NULL!	#NULL!	4	4	0	3	4	3	2	0	3
1	19	15	4	16	588	2	11	0.5333	0.237172	75	2	3	2	3	2	1	1	0	3
#NULL!	24	#NULL!	#NULL!	16	732	3	0	-0.088423	#NULL!	#NULL!	4	4	0	1	2	2	1	0	3
1	26	9	17	24	818	1	0	-0.272863	0.0677635	60	2	4	0	3	2	1	1	0	2
1	21	18	3	19	741	0	5	-1.33315	0.0677635	30	4	4	0	1	2	1	1	0	0
1	28	13	15	16	661	1	0	-2.05479	0	30	0	2	0	1	2	1	1	0	2
1	24	14	10	19	721	1	0	-1.70909	0.0762339	10	4	2	0	1	2	1	1	0	1
1	29	14	15	17	910	3	0	-0.299259	0.677635	9	0	4	0	2	2	1	1	0	3
1	23	18	5	20	658	2	12	3.48342	0.338817	15	4	4	1	3	4	3	2	0	3
1	25	13	12	18	782	1	11	2.9758	0.271054	15	4	1	2	3	4	3	2	0	3
2	24	16	8	19	696	3	0	-3.02399	0	60	0	2	0	1	1	1	1	0	0
1	21	11	10	12	892	1	0	0.202688	0.135527	120	2	1	0	2	3	3	1	0	3
#NULL!	17	#NULL!	#NULL!	#NULL!	902	1	#NULL!	#NULL!	#NULL!	#NULL!	0	#NULL!	#NULL!	#NULL!	#NULL!	#NULL!	#NULL!	#NULL!	#NULL!
1	21	14	7	15	673	0	8	3.01144	0.406581	15	2	2	2	2	4	3	2	0	3
1	31	18	13	21	757	2	0	-3.3379	0	45	0	1	0	1	1	1	1	0	0
#NULL!	19	#NULL!	#NULL!	#NULL!	680	0	#NULL!	#NULL!	#NULL!	#NULL!	0	#NULL!	#NULL!	#NULL!	#NULL!	#NULL!	#NULL!	#NULL!	#NULL!
1	25	15	10	17	838	2	0	1.42268	0.101645	40	2	4	0	3	3	3	1	0	3
#NULL!	16	#NULL!	#NULL!	16	885	3	0	#NULL!	0	#NULL!	2	#NULL!	0	3	2	1	1	0	3
1	19	14	5	15	866	1	5	-1.39518	0.0677635	40	1	3	0	1	2	1	1	0	1
#NULL!	16	#NULL!	#NULL!	16	650	1	10	0.847206	#NULL!	#NULL!	2	4	2	3	2	1	1	0	3
1	19	18	1	19	853	3	9	-1.71183	0	40	1	2	0	3	1	1	1	0	3
#NULL!	17	#NULL!	#NULL!	#NULL!	866	1	#NULL!	#NULL!	#NULL!	#NULL!	1	#NULL!	#NULL!	#NULL!	#NULL!	#NULL!	#NULL!	#NULL!	#NULL!
1	28	16	12	28	873	0	0	-1.33746	0	40	0	2	0	1	3	1	1	0	3
#NULL!	17	#NULL!	#NULL!	14	649	2	8	#NULL!	#NULL!	#NULL!	2	#NULL!	2	1	2	1	1	0	1
#NULL!	24	#NULL!	#NULL!	#NULL!	680	0	0	2.85336	#NULL!	#NULL!	2	1	3	1	4	3	2	0	3
#NULL!	18	#NULL!	#NULL!	#NULL!	671	2	#NULL!	#NULL!	#NULL!	#NULL!	1	#NULL!	#NULL!	#NULL!	#NULL!	#NULL!	#NULL!	#NULL!	#NULL!
1	24	16	8	19	685	3	0	2.41387	0	20	0	2	2	2	4	3	2	0	3
1	21	18	3	18	723	0	6	0.755891	1.69409	75	2	3	2	3	2	3	1	0	0
#NULL!	19	#NULL!	#NULL!	15	722	2	0	3.91752	#NULL!	#NULL!	4	4	2	3	4	3	2	0	3
1	22	12	10	14	892	1	8	2.9758	0.220231	45	2	1	2	3	4	3	2	0	3
1	21	18	3	19	618	2	8	0.5333	1.35527	30	4	3	2	3	2	1	1	0	3
1	16	15	1	16	701	1	9	-0.461619	0.20329	12	2	2	0	2	3	1	1	0	3
1	20	14	6	18	886	1	9	-1.24098	0.169409	60	2	1	0	2	2	1	1	0	3
2	23	14	9	16	685	3	0	-1.71449	0	15	2	3	0	2	2	1	1	0	1
1	29	14	15	22	699	1	0	-1.68004	0.169409	45	0	1	0	3	1	1	1	0	2
1	22	14	8	17	685	3	2	-2.3423	0	15	2	1	0	2	2	1	1	0	1
#NULL!	19	#NULL!	#NULL!	15	768	2	9	3.91752	#NULL!	#NULL!	2	4	2	3	4	3	2	0	3
1	20	15	5	17	790	0	6	-0.372785	0.677635	20	4	1	2	2	2	1	1	0	3
#NULL!	22	#NULL!	#NULL!	16	583	2	0	-0.425982	#NULL!	#NULL!	2	3	0	1	3	1	1	0	3
1	21	15	6	17	552	2	0	-0.648803	0.177879	60	4	2	0	3	2	1	1	1	3
1	18	13	5	15	721	1	6	2.47806	0.508226	20	2	4	2	2	4	3	1	0	3
1	20	15	5	16	890	0	10	-2.023	0.135527	60	4	1	0	1	2	1	1	0	1
1	24	13	11	14	595	0	0	3.04168	0	60	0	4	2	2	4	3	2	0	3
1	26	14	12	17	885	3	0	1.26032	0.271054	45	0	2	0	3	4	3	1	0	3
1	24	16	8	17	912	3	5	1.76662	0.677635	40	1	1	2	2	2	3	2	0	3
2	19	13	6	16	588	2	0	-1.18169	0.271054	5	0	2	0	1	1	2	1	0	3
#NULL!	23	#NULL!	#NULL!	#NULL!	867	2	#NULL!	#NULL!	#NULL!	#NULL!	4	#NULL!	#NULL!	#NULL!	#NULL!	#NULL!	#NULL!	#NULL!	#NULL!
1	24	19	5	24	722	2	0	-1.43622	0	60	0	3	0	3	2	1	1	0	1
1	46	13	33	46	583	2	0	-2.55854	0	17	2	2	0	1	2	1	1	0	0
1	29	14	15	15	671	2	0	-1.99276	0	15	0	3	0	1	2	1	1	0	1
1	23	16	7	18	716	1	0	3.91752	0.677635	10	2	4	2	3	4	3	2	0	3
1	34	17	17	18	861	2	0	-2.21783	0	5	0	1	2	1	1	1	1	0	1
#NULL!	31	#NULL!	#NULL!	#NULL!	787	3	#NULL!	#NULL!	#NULL!	#NULL!	4	#NULL!	#NULL!	#NULL!	#NULL!	#NULL!	#NULL!	#NULL!	#NULL!
1	23	14	9	17	886	1	5	-0.613166	0.338817	60	2	3	0	2	2	1	1	0	3
1	19	15	4	16	679	2	0	0.998754	1.01645	45	1	3	2	3	3	1	1	0	3
1	21	15	6	16	633	3	10	2.16415	0.338817	60	4	3	2	2	4	3	1	0	3
2	17	15	2	17	611	0	2	3.91752	0.677635	60	1	4	2	3	4	3	2	0	3
1	19	17	2	19	680	0	0	-0.467014	0	42	0	3	0	3	3	1	1	0	3
1	17	16	1	17	818	1	9	0.5333	0.677635	60	2	3	2	3	2	1	1	0	3
1	18	17	1	18	722	2	0	-1.21724	0.271054	30	2	2	0	2	3	1	1	0	0
1	28	18	10	20	741	0	11	3.01144	1.69409	10	4	2	2	2	4	3	2	1	3
1	25	14	11	23	625	1	0	0.37094	0	60	1	1	2	3	3	1	1	0	3
1	19	14	5	19	886	1	7	-0.764714	0.508226	30	2	4	0	2	1	1	1	0	3
#NULL!	20	#NULL!	#NULL!	#NULL!	563	0	#NULL!	#NULL!	#NULL!	#NULL!	1	#NULL!	#NULL!	#NULL!	#NULL!	#NULL!	#NULL!	#NULL!	#NULL!
1	17	15	2	17	701	1	0	-0.159696	0.169409	46	2	2	0	3	2	2	1	0	3
1	16	15	1	16	867	2	0	-1.20534	0.169409	58	1	2	0	1	2	1	1	0	3
1	24	19	5	20	861	2	5	0.110927	0	10	2	2	2	3	2	2	1	0	3
1	19	12	7	13	550	3	0	-1.98471	0.406581	120	2	1	0	1	1	1	1	0	3
#NULL!	24	#NULL!	#NULL!	19	588	2	10	2.98661	#NULL!	#NULL!	2	4	2	3	2	3	2	0	3
2	25	15	10	19	844	3	6	-0.96271	0.0338817	25	1	1	0	3	2	1	1	0	3
2	20	18	2	19	658	2	10	-0.648803	0.508226	25	2	2	0	3	2	1	1	0	3
1	15	13	2	15	760	0	0	0.255029	0.406581	30	2	3	2	2	2	1	1	0	3
1	24	13	11	13	580	1	0	-1.43082	0.677635	25	2	2	0	2	2	1	1	0	1
1	30	12	18	13	899	3	0	0.80685	0.0847043	15	2	3	0	2	4	2	1	0	3
1	15	15	0	15	739	3	9	-0.334896	1.01645	120	2	3	0	3	2	1	1	0	3
1	24	14	10	17	552	2	0	-1.49551	0.182961	30	2	2	0	1	3	1	1	0	0
1	29	16	13	19	628	2	5	1.29596	0.677635	5	4	3	0	2	4	3	1	0	3
2	18	14	4	16	844	3	0	-1.6827	0.338817	30	2	2	0	2	2	1	1	0	0
1	25	12	13	15	827	3	0	-1.07862	1.01645	90	2	3	0	2	1	1	1	0	3
#NULL!	23	#NULL!	#NULL!	19	790	0	0	0.290665	#NULL!	#NULL!	1	4	2	1	2	1	1	0	3
#NULL!	25	#NULL!	#NULL!	#NULL!	636	3	0	-1.48901	0	#NULL!	1	3	0	1	2	1	1	0	3
1	22	17	5	18	675	3	0	-1.46527	0	60	0	4	0	1	3	1	1	0	0
1	17	17	0	17	757	2	11	2.39444	0.406581	45	2	3	2	2	2	3	2	0	3
2	25	15	10	18	838	2	0	-0.299259	0.169409	35	2	4	0	2	2	1	1	0	3
1	16	13	3	16	583	2	5	0.847206	1.18586	11	2	4	2	3	2	1	1	0	3
1	17	14	3	16	920	0	0	0.957225	0.135527	45	0	4	0	3	2	3	1	0	3
2	21	13	8	21	673	0	0	2.12852	0.338817	90	0	2	2	3	4	3	1	0	3
1	26	13	13	14	920	0	0	1.88813	0.677635	90	4	4	0	3	4	3	1	0	3
2	17	13	4	14	760	0	0	-2.52025	0	25	0	2	0	1	1	1	1	0	2
1	25	17	8	17	631	2	0	-0.020989	0.508226	60	4	4	0	3	2	1	1	0	3
1	27	15	12	15	838	2	0	-1.09483	0	35	2	1	0	3	3	1	1	0	3
2	20	17	3	17	611	0	11	2.98661	0.135527	10	0	4	2	3	2	3	2	0	3
2	21	15	6	17	680	0	0	2.75633	1.01645	96	2	4	2	3	4	3	1	0	3
1	25	16	9	17	710	0	5	-0.739889	0.135527	60	2	2	0	1	3	1	1	0	3
#NULL!	26	#NULL!	#NULL!	#NULL!	902	1	#NULL!	#NULL!	#NULL!	#NULL!	2	#NULL!	#NULL!	#NULL!	#NULL!	#NULL!	#NULL!	#NULL!	#NULL!
1	20	16	4	16	899	3	0	-1.71183	0	10	0	2	0	3	1	1	1	0	3
1	34	14	20	23	910	3	0	-0.903334	0.847043	20	4	3	0	2	3	1	1	0	0
2	23	18	5	19	611	0	10	-0.334896	0.745398	25	4	3	0	3	2	1	1	0	3
#NULL!	15	#NULL!	#NULL!	#NULL!	732	3	#NULL!	#NULL!	#NULL!	#NULL!	0	#NULL!	#NULL!	#NULL!	#NULL!	#NULL!	#NULL!	#NULL!	#NULL!
1	23	14	9	23	792	0	0	-1.001	0	60	0	1	0	3	3	1	1	1	1
1	21	15	6	16	838	2	0	-0.648803	0.0677635	30	0	2	0	3	2	1	1	0	3
1	23	19	4	20	611	0	0	0.0992018	1.18586	25	4	3	1	3	2	1	1	0	3
#NULL!	19	15	4	#NULL!	773	0	0	-0.891437	#NULL!	#NULL!	4	3	0	1	2	1	1	0	3
1	19	13	6	19	552	2	0	-0.549089	0	15	2	3	0	1	3	3	1	0	1
#NULL!	18	#NULL!	#NULL!	17	732	3	0	-0.497255	#NULL!	#NULL!	0	1	0	3	3	1	1	0	3
1	28	15	13	16	680	0	0	-0.745284	0	30	0	3	0	2	3	1	1	0	3
2	22	13	9	17	665	3	0	-0.020989	0.609871	20	4	4	0	3	2	1	1	0	3
1	29	15	14	18	699	1	0	-0.0809774	0	30	0	2	0	2	3	3	1	0	3
1	25	18	7	19	710	0	0	0.0926698	3.38817	50	2	1	2	2	3	1	1	1	3
#NULL!	16	#NULL!	#NULL!	16	867	2	0	-0.891437	#NULL!	#NULL!	1	3	0	1	2	1	1	0	3
1	25	14	11	15	595	0	0	-1.80292	0	60	0	2	0	1	2	1	1	0	3
1	19	13	6	14	838	2	0	-1.24098	0.0338817	30	2	1	0	2	2	1	1	0	3
2	21	17	4	17	671	2	0	2.75633	1.18586	25	4	4	2	3	4	3	1	0	3
#NULL!	16	#NULL!	#NULL!	16	701	1	10	#NULL!	#NULL!	#NULL!	2	#NULL!	2	3	2	1	1	0	3
1	29	14	15	17	679	2	0	-3.3379	0	20	1	1	0	1	1	1	1	0	0
1	19	15	4	19	662	0	0	-2.26837	0	38	2	2	0	1	1	1	1	0	3
1	16	15	1	16	790	0	8	-0.613166	0.20329	35	4	3	0	2	2	1	1	0	3
1	20	13	7	14	702	1	0	0.086777	0.440463	60	4	3	0	1	2	3	1	0	3
2	24	11	13	24	889	1	0	-1.80292	0	30	2	2	0	1	2	1	1	0	3
1	24	12	12	19	768	2	0	1.14441	0.677635	90	2	4	0	2	3	3	1	0	3
1	21	16	5	17	830	3	7	2.47806	1.69409	15	4	4	2	2	4	3	1	0	3
1	29	19	10	21	673	0	0	-3.3379	0	80	0	1	0	1	1	1	1	0	0
1	30	14	16	17	710	0	4	-1.85045	0	60	2	1	0	3	3	1	1	0	0
#NULL!	17	#NULL!	#NULL!	17	631	2	0	-0.739889	#NULL!	#NULL!	4	2	0	1	3	1	1	0	3
#NULL!	22	#NULL!	#NULL!	13	631	2	0	-1.20534	#NULL!	#NULL!	4	2	0	1	2	1	1	0	3
1	18	15	3	18	625	1	0	-1.51925	0.135527	55	2	1	0	1	2	1	1	0	3
2	17	13	4	14	830	3	5	-0.970358	0	60	2	1	2	2	2	1	1	0	3
1	16	14	2	16	696	3	0	-3.02399	0	50	0	2	0	1	1	1	1	0	0
2	22	13	9	15	710	0	0	-3.02399	0	60	2	2	0	1	1	1	1	0	0
2	17	17	0	17	588	2	0	-0.334896	0.609871	120	1	3	0	3	2	1	1	0	3
#NULL!	17	#NULL!	#NULL!	17	867	2	0	#NULL!	#NULL!	#NULL!	2	#NULL!	0	1	2	1	1	0	3
1	20	18	2	18	618	2	8	1.73005	0.847043	15	2	3	1	2	4	3	1	0	3
1	24	15	9	19	866	1	0	-1.70909	0.169409	50	2	2	0	1	2	1	1	0	1
1	27	15	12	15	732	3	0	-0.648803	0.338817	120	2	2	0	3	2	1	1	0	3
1	23	18	5	19	741	0	0	3.63925	2.0329	15	1	4	2	2	4	3	2	0	3
1	37	15	22	19	636	3	0	-0.927073	0.609871	45	1	2	0	2	2	1	1	0	3
1	26	14	12	18	625	1	0	-0.96271	0.135527	70	1	1	0	3	2	1	1	0	3
1	17	14	3	17	701	1	5	1.03439	0.338817	10	2	4	2	2	3	1	1	0	3
1	31	14	17	17	628	2	0	-0.625063	0.0423522	30	2	3	0	3	3	1	1	0	0
1	17	16	1	17	867	2	0	1.88596	0.677635	56	4	4	3	1	2	1	2	0	3
1	20	19	1	20	590	3	12	3.13816	0.677635	45	2	3	2	3	3	3	2	1	3
1	18	18	0	18	563	0	9	-0.96271	0.677635	30	2	1	0	3	2	1	1	0	3
1	25	15	10	25	578	2	0	-1.05222	0.372699	70	1	3	0	3	1	1	1	0	2
1	19	17	2	19	550	3	7	1.51151	1.35527	60	2	3	2	3	2	3	1	0	3
1	16	16	0	16	635	0	0	0.878564	1.35527	30	1	4	1	3	3	1	1	0	3
1	19	15	4	16	912	3	5	-1.20534	0.169409	30	0	2	0	1	2	1	1	0	3
1	29	14	15	16	671	2	0	-0.965367	0.0677635	20	0	2	0	2	3	1	1	0	1
1	19	9	10	13	550	3	0	-2.023	0.135527	120	2	1	0	1	2	1	1	0	1
1	15	14	1	15	866	1	9	-0.020989	1.93126	45	4	4	0	3	2	1	1	0	3
1	25	15	10	17	873	0	0	-1.0538	0.338817	15	2	1	0	1	3	1	1	0	3
#NULL!	19	#NULL!	#NULL!	16	890	0	10	-1.20534	#NULL!	#NULL!	4	2	0	1	2	1	1	0	3
1	23	14	9	17	886	1	0	-1.95446	0	90	0	3	0	1	1	1	1	0	3
1	24	13	11	13	750	2	0	0.698384	0	30	1	3	0	2	4	3	1	0	3
#NULL!	24	#NULL!	#NULL!	20	827	3	12	#NULL!	#NULL!	#NULL!	2	#NULL!	2	3	2	3	2	0	3
1	16	15	1	16	722	2	0	1.91776	2.0329	60	4	2	0	3	4	3	2	0	1
1	17	14	3	15	552	2	0	-0.112075	0.135527	30	2	4	0	1	3	1	1	0	3
1	25	13	12	14	750	2	0	0.0457453	0	25	1	3	0	3	2	3	1	0	3
2	26	15	11	16	728	0	0	0.304643	0	30	1	4	1	3	2	2	1	0	3
1	27	15	12	17	618	2	0	-2.58228	0	15	1	1	0	1	1	1	1	0	3
1	21	14	7	15	702	1	11	-0.334896	0.338817	50	2	3	0	3	2	1	1	0	3
2	15	14	1	15	853	3	5	-0.208786	0	17	1	4	0	2	3	3	1	0	0
#NULL!	26	16	10	17	685	3	0	-2.11682	0	#NULL!	2	1	0	1	2	1	1	0	3
1	15	14	1	15	710	0	5	0.0813817	0	50	0	4	0	2	2	3	1	0	3
1	22	16	6	17	818	1	7	-0.121315	0.677635	60	2	3	0	3	3	1	1	0	2
1	26	16	10	18	818	1	0	-0.58677	0.271054	60	2	3	0	3	2	1	1	0	2
#NULL!	17	#NULL!	#NULL!	17	732	3	12	0.468118	#NULL!	#NULL!	4	4	0	3	2	2	1	0	3
1	17	17	0	17	885	3	10	-0.648803	1.35527	45	2	2	0	3	2	1	1	0	3
#NULL!	21	#NULL!	#NULL!	21	827	3	0	0.5333	#NULL!	#NULL!	2	3	2	3	2	1	1	0	3
1	15	14	1	15	739	3	11	0.130559	1.69409	45	1	3	0	3	3	1	1	0	3
1	22	15	7	17	723	0	4	-0.891437	0.338817	20	2	3	0	1	2	1	1	0	3
1	29	9	20	20	890	0	0	1.17678	1.35527	90	0	2	0	3	4	2	2	0	0
1	21	16	5	17	768	2	8	0.5333	0.677635	10	2	3	2	3	2	1	1	1	3
2	17	16	1	17	636	3	0	3.60362	0.677635	40	1	3	2	3	4	3	2	0	3
1	19	16	3	17	838	2	0	3.91752	2.0329	35	2	4	2	3	4	3	2	0	3
1	22	15	7	17	699	1	0	-2.27487	0.169409	25	2	1	0	1	2	1	1	0	0
#NULL!	19	#NULL!	#NULL!	#NULL!	768	2	#NULL!	#NULL!	#NULL!	#NULL!	2	#NULL!	#NULL!	#NULL!	#NULL!	#NULL!	#NULL!	#NULL!	#NULL!
1	18	15	3	18	636	3	0	3.28971	0.338817	180	0	2	2	3	4	3	2	0	3
1	19	15	4	15	665	3	5	-0.020989	3.38817	60	4	4	0	3	2	1	1	0	3
2	17	16	1	17	636	3	0	-1.05919	0	70	0	2	0	2	3	1	1	0	3
#NULL!	23	#NULL!	#NULL!	#NULL!	716	1	#NULL!	#NULL!	#NULL!	#NULL!	2	#NULL!	#NULL!	#NULL!	#NULL!	#NULL!	#NULL!	#NULL!	#NULL!
1	15	13	2	14	768	2	5	0.444466	0.237172	60	2	4	0	3	3	1	1	0	3
#NULL!	17	#NULL!	#NULL!	17	866	1	0	#NULL!	0	#NULL!	0	#NULL!	0	3	1	1	1	0	0
1	18	14	4	18	665	3	0	-0.020989	0.338817	60	4	4	0	3	2	1	1	0	3
1	19	17	2	19	838	2	10	-0.299259	1.35527	25	2	4	0	2	2	1	1	0	3
1	17	16	1	17	780	2	10	0.413109	2.0329	30	4	4	1	3	2	1	1	0	3
1	27	15	12	17	710	0	0	-2.80776	0	60	0	1	0	2	1	1	1	0	1
2	19	18	1	19	578	2	0	-1.9637	0	70	0	2	0	3	1	1	1	0	2
1	20	15	5	20	753	1	11	0.461586	1.01645	40	4	2	1	2	3	2	1	0	3
1	26	20	6	20	661	1	0	0.847206	2.0329	90	1	4	2	3	2	1	1	0	3
1	27	15	12	21	723	0	0	-1.48901	0	70	2	3	0	1	2	1	1	0	3
1	22	15	7	16	838	2	5	-0.334896	0.169409	35	0	3	0	3	2	1	1	0	3
1	14	14	0	14	830	3	0	0.146563	0	40	1	3	2	2	2	2	1	0	3
1	18	18	0	18	661	1	9	2.29088	1.35527	10	2	4	2	3	3	3	1	0	3
1	17	16	1	17	595	0	0	-1.80292	0	60	1	2	0	1	2	1	1	0	3
1	17	17	0	17	578	2	0	-1.64706	0.0677635	60	4	3	0	1	2	1	1	0	0
#NULL!	21	#NULL!	#NULL!	19	702	1	6	2.75633	#NULL!	#NULL!	4	4	2	3	4	3	1	0	3
1	19	14	5	19	642	1	10	0.847206	2.0329	10	2	4	2	3	2	1	1	0	3
1	19	14	5	17	625	1	0	3.91752	1.18586	55	1	4	2	3	4	3	2	0	3
1	27	16	11	17	675	3	0	-3.02399	0	45	0	2	0	1	1	1	1	0	0
1	25	15	10	15	768	2	0	0.413109	0.0677635	60	2	4	1	3	2	1	1	0	3
1	20	17	3	18	787	3	5	0.568936	3.38817	30	4	4	2	2	2	1	1	0	3
2	18	17	1	18	661	1	9	-2.77212	0	60	2	2	0	1	1	1	1	0	1
2	18	17	1	18	721	1	0	3.01144	1.52468	25	4	2	2	2	4	3	2	0	3
2	17	15	2	17	885	3	9	-0.891437	0.406581	55	4	3	0	1	2	1	1	0	3
1	23	15	8	16	750	2	0	3.91752	0.338817	30	2	4	2	3	4	3	2	1	3
2	20	19	1	20	830	3	0	-1.08402	0	20	1	4	0	3	1	1	1	0	3
1	21	14	7	16	861	2	0	-0.932469	0	10	1	3	0	3	2	1	1	0	3
1	21	15	6	21	902	1	0	2.16415	1.01645	10	1	3	2	2	4	3	1	0	3
1	24	17	7	18	563	0	0	-0.96271	0.169409	30	2	1	0	3	2	1	1	0	3
2	21	17	4	17	827	3	5	2.98661	0.748786	12	4	4	2	3	2	3	2	0	3
#NULL!	18	#NULL!	#NULL!	15	753	1	0	-2.02574	0	#NULL!	0	1	0	3	1	1	1	0	3
1	22	18	4	20	861	2	0	-1.1338	0	5	2	2	2	3	2	1	1	0	0
2	16	15	1	16	739	3	0	-1.90167	0	120	0	3	0	3	1	1	1	0	1
#NULL!	17	#NULL!	#NULL!	17	728	0	0	1.3794	0	#NULL!	0	3	2	3	3	3	1	0	3
1	24	15	9	16	853	3	0	-0.673155	0	17	2	1	0	1	3	3	1	0	3
1	15	15	0	15	827	3	0	-0.334896	0.75048	12	4	3	0	3	2	1	1	0	3
1	17	17	0	17	650	1	10	1.54715	5.42108	40	2	4	2	2	2	3	1	0	3
1	19	14	5	15	910	3	0	-0.020989	0.338817	10	1	4	0	3	2	1	1	0	3
1	26	15	11	17	580	1	0	1.76347	0.406581	20	4	4	2	3	4	2	1	0	1
1	24	13	11	21	583	2	1	2.83084	0	12	2	4	2	3	4	2	2	1	3
1	29	14	15	29	728	0	0	-0.618562	0	25	1	4	0	3	2	1	1	0	3
1	29	17	12	20	563	0	0	-1.6827	0.101645	25	4	2	0	2	2	1	1	0	0
1	17	17	0	17	550	3	0	-0.058878	0.677635	120	4	2	2	2	2	1	1	0	3
1	23	12	11	15	721	1	0	-2.11682	0	20	0	1	0	1	2	1	1	0	3
1	24	17	7	17	671	2	0	2.14324	0.271054	15	1	2	0	2	4	3	2	0	3
1	29	14	15	21	552	2	0	-0.183348	0.338817	1	4	2	0	3	3	1	1	0	3
1	19	14	5	14	728	0	0	1.35849	0	25	1	2	0	3	3	3	2	0	3
1	27	16	11	18	590	3	12	3.04933	1.01645	45	2	4	0	3	4	3	2	1	3
1	29	15	14	17	844	3	0	1.60986	0.677635	35	2	4	0	2	4	3	1	0	3
1	20	14	6	16	818	1	0	-1.05222	0.338817	60	2	3	0	3	1	1	1	0	2
1	22	17	5	19	550	3	0	0.365047	0.57599	120	0	3	0	2	2	3	1	0	3
1	20	15	5	20	721	1	3	0.605429	0.0677635	20	2	1	2	2	2	3	1	0	3
2	27	11	16	16	750	2	0	0.290665	0.677635	45	4	4	2	1	2	1	1	0	3
1	24	16	8	20	618	2	0	-1.20534	0.508226	20	2	2	0	1	2	1	1	0	3
#NULL!	27	#NULL!	#NULL!	#NULL!	861	2	0	-2.58228	0	#NULL!	1	1	0	1	1	1	1	0	3
2	26	19	7	22	671	2	9	3.60362	0.338817	15	2	3	2	3	4	3	2	0	3
1	18	16	2	18	721	1	0	3.04168	0	35	1	4	2	2	4	3	2	0	3
1	27	15	12	19	696	3	0	0.5333	0.677635	45	2	3	2	3	2	1	1	0	3
1	21	17	4	19	920	0	5	3.04933	1.69409	90	2	4	0	3	4	3	2	0	3
1	21	17	4	17	827	3	9	2.60306	1.35527	10	4	3	3	3	2	3	2	1	1
1	30	14	16	30	675	3	0	-0.780921	0	30	2	2	0	3	3	1	1	0	3
1	20	18	2	20	550	3	10	2.70834	2.0329	30	4	4	2	2	2	3	2	0	3
1	28	15	13	19	590	3	0	1.10877	0.338817	60	2	3	0	3	3	3	1	0	3
1	16	15	1	16	665	3	8	0.5333	0.135527	60	2	3	2	3	2	1	1	0	3
#NULL!	26	#NULL!	#NULL!	17	818	1	9	#NULL!	#NULL!	#NULL!	0	#NULL!	0	3	2	1	1	0	2
#NULL!	23	15	8	#NULL!	753	1	0	-1.84121	0	#NULL!	0	2	0	1	3	1	1	0	1
1	21	17	4	21	768	2	0	-0.780921	0	60	2	2	0	3	3	1	1	0	3
1	25	15	10	16	716	1	0	0.401182	0	25	1	3	2	3	3	1	1	0	3
1	23	15	8	23	633	3	0	-1.9901	0	30	2	2	0	2	1	1	1	0	3
1	15	13	2	15	768	2	7	-0.214705	0.135527	60	2	2	1	3	2	1	1	0	3
1	17	16	1	17	920	0	0	-0.334896	0.847043	49	2	3	0	3	2	1	1	0	3
1	23	15	8	17	860	3	10	0.0511405	1.69409	30	2	2	0	2	2	3	1	0	3
1	20	15	5	17	696	3	0	-1.6708	0.271054	60	1	2	0	1	1	1	1	0	3
1	31	23	8	24	635	0	8	0.878564	0	30	4	4	1	3	3	1	1	0	3
#NULL!	16	#NULL!	#NULL!	16	827	3	9	-0.37818	0	#NULL!	2	2	2	3	2	1	1	0	3
#NULL!	23	#NULL!	#NULL!	#NULL!	912	3	0	-0.37818	0	#NULL!	0	2	2	3	2	1	1	0	3
1	17	14	3	17	588	2	0	2.75633	1.38068	30	1	4	2	3	4	3	1	0	3
1	19	18	1	19	722	2	10	1.88588	0.135527	30	0	3	2	1	4	3	1	0	3
1	24	14	10	18	635	0	0	-0.116614	0	60	2	1	0	3	3	3	1	0	3
1	21	14	7	15	680	0	12	3.91752	2.0329	110	4	4	2	3	4	3	2	1	3
1	21	18	3	19	550	3	5	3.60362	1.01645	60	2	3	2	3	4	3	2	0	3
#NULL!	19	#NULL!	#NULL!	#NULL!	636	3	#NULL!	#NULL!	#NULL!	#NULL!	2	#NULL!	#NULL!	#NULL!	#NULL!	#NULL!	#NULL!	#NULL!	#NULL!
1	22	15	7	16	618	2	0	-2.11682	0	15	1	1	0	1	2	1	1	0	3
1	20	14	6	14	786	1	0	-0.613166	1.42303	120	2	3	0	2	2	1	1	0	3
1	17	15	2	17	628	2	0	3.91752	0.677635	5	1	4	2	3	4	3	2	0	3
1	25	19	6	22	866	1	0	-1.39518	0	40	0	3	0	1	2	1	1	0	1
2	22	16	6	16	595	0	0	-1.03554	0	35	0	2	0	2	2	2	1	0	3
1	29	15	14	16	618	2	0	-1.51925	2.0329	20	2	1	0	1	2	1	1	0	3
2	17	13	4	17	885	3	8	1.02241	0.677635	35	2	3	2	3	2	2	1	0	3
1	16	15	1	16	680	0	11	-0.648803	1.01645	90	2	2	0	3	2	1	1	0	3
1	18	18	0	18	648	2	9	-0.927073	0.169409	10	2	2	0	2	2	1	1	0	3
1	34	15	19	20	723	0	0	-0.183348	0.338817	120	2	2	0	3	3	1	1	0	3
1	29	14	15	16	595	0	0	-1.09483	0	30	2	1	0	3	3	1	1	0	3
1	27	14	13	15	910	3	0	-2.023	0.135527	15	4	1	0	1	2	1	1	0	1
#NULL!	34	#NULL!	#NULL!	15	860	3	0	0.75612	#NULL!	#NULL!	2	4	2	1	3	1	1	0	3
#NULL!	29	#NULL!	#NULL!	26	552	2	0	-1.08128	#NULL!	#NULL!	2	4	0	1	2	1	1	0	1
1	22	15	7	16	583	2	10	3.15014	4.74344	13	2	4	2	2	4	2	2	0	3
1	18	17	1	18	885	3	9	1.82542	0.677635	15	2	4	2	3	2	3	1	1	3
#NULL!	18	#NULL!	#NULL!	16	716	1	6	-2.3159	0	#NULL!	2	1	0	3	2	1	1	0	0
1	18	17	1	18	741	0	3	-0.927073	0.20329	15	2	2	0	2	2	1	1	0	3
1	22	15	7	16	618	2	0	-2.58228	0	15	4	1	0	1	1	1	1	0	3
1	19	17	2	19	721	1	12	3.39706	0.847043	5	4	4	3	3	3	2	2	1	3
1	22	15	7	16	861	2	0	-0.443362	0	5	0	3	0	3	2	2	1	0	3
2	21	17	4	21	827	3	0	-1.48901	0	12	0	3	0	1	2	1	1	0	3
1	28	15	13	17	739	3	0	-0.891437	1.01645	90	4	3	0	1	2	1	1	0	3
1	20	15	5	17	838	2	0	-0.334896	0.271054	35	0	3	0	3	2	1	1	0	3
2	24	14	10	16	710	0	0	1.03439	0.237172	50	1	4	2	2	3	1	1	0	3
1	34	14	20	18	635	0	0	-1.21074	0	60	1	3	0	2	2	1	1	0	3
1	24	15	9	18	773	0	0	-0.112075	2.71054	47	2	4	0	1	3	1	1	0	3
2	15	14	1	15	723	0	7	-1.02355	0	45	2	3	0	1	3	1	1	0	3
2	25	16	9	18	650	1	12	0.568936	0.542108	60	2	4	2	2	2	1	1	0	3
1	29	16	13	16	633	3	10	1.56658	0	30	2	3	2	2	4	3	1	0	3
1	22	15	7	22	721	1	0	1.33159	0.677635	25	4	4	0	1	4	3	1	0	3
1	24	13	11	14	716	1	0	1.67779	0.0847043	30	1	2	0	2	3	3	2	0	3
1	30	15	15	17	838	2	0	-0.96271	0.338817	35	0	1	0	3	2	1	1	0	3
1	17	16	1	17	920	0	9	3.63925	1.35527	5	2	4	2	2	4	3	2	0	3
#NULL!	29	#NULL!	#NULL!	#NULL!	912	3	0	0.449744	0	#NULL!	1	1	0	1	4	3	2	0	1
1	22	17	5	19	790	0	11	0.919336	0.55566	15	4	2	2	2	2	3	1	0	3
1	20	16	4	20	552	2	8	3.45207	1.35527	115	2	4	2	3	3	3	2	0	3
1	20	14	6	15	790	0	0	-0.57753	0.271054	14	2	4	0	1	2	1	1	0	3
#NULL!	27	#NULL!	#NULL!	#NULL!	662	0	#NULL!	#NULL!	#NULL!	#NULL!	1	#NULL!	#NULL!	#NULL!	#NULL!	#NULL!	#NULL!	#NULL!	#NULL!
1	16	15	1	16	631	2	0	-1.27927	0.677635	25	4	1	0	2	3	1	1	0	1
1	17	16	1	17	873	0	11	-0.214705	5.42108	20	4	2	1	3	2	1	1	0	3
#NULL!	20	#NULL!	#NULL!	18	702	1	12	3.91752	#NULL!	#NULL!	4	4	2	3	4	3	2	0	3
1	18	14	4	16	807	0	8	0.847206	1.69409	60	2	4	2	3	2	1	1	0	3
1	16	15	1	16	680	0	0	-1.02355	0	100	2	3	0	1	3	1	1	0	3
1	21	16	5	16	628	2	10	3.91752	0.406581	20	2	4	2	3	4	3	2	0	3
1	28	19	9	20	844	3	0	-0.431377	0	45	0	4	0	2	3	1	1	0	3
1	20	15	5	15	583	2	7	0.715089	0	25	2	4	2	3	3	1	1	0	3
1	34	15	19	19	696	3	0	-3.08603	0	60	0	1	0	1	1	1	1	0	1
1	34	15	19	18	827	3	0	-0.334896	1.35527	120	4	3	0	3	2	1	1	0	3
1	19	17	2	18	782	1	11	2.37823	0	15	2	1	2	3	4	3	2	1	3
1	17	16	1	17	628	2	0	0.130559	0.169409	30	1	3	0	3	3	1	1	0	3
2	23	13	10	14	702	1	0	-0.334896	0.338817	90	0	3	0	3	2	1	1	0	3
#NULL!	25	#NULL!	#NULL!	14	875	1	0	-3.02399	0	#NULL!	1	2	0	1	1	1	1	0	0
1	21	15	6	16	680	0	4	-0.838644	0.508226	115	0	3	0	3	2	1	1	0	1
1	34	19	15	34	889	1	0	-1.80292	0	30	4	2	0	1	2	1	1	0	3
1	18	17	1	18	873	0	5	-0.741005	0	90	0	4	1	1	2	1	1	0	3
#NULL!	25	#NULL!	#NULL!	18	716	1	0	0.158548	0	#NULL!	1	4	2	1	3	1	1	1	3
1	18	14	4	17	860	3	0	-0.492976	0.508226	30	0	2	1	2	2	1	1	0	3
#NULL!	21	#NULL!	#NULL!	19	649	2	8	-0.648803	#NULL!	#NULL!	4	2	0	3	2	1	1	0	3
1	24	15	9	16	673	0	7	0.568936	0.677635	60	2	4	2	2	2	1	1	0	3
1	21	18	3	19	611	0	8	-0.932469	0	70	1	3	0	3	2	1	1	0	3
1	19	14	5	19	889	1	0	-0.159696	0.677635	10	4	2	0	3	2	2	1	0	3
1	19	15	4	19	631	2	7	-0.618562	0	40	2	4	0	3	2	1	1	0	3
1	19	19	0	19	563	0	0	-1.70909	0.135527	30	2	2	0	1	2	1	1	0	1
1	18	14	4	14	827	3	0	-0.648803	0.0338817	60	4	2	0	3	2	1	1	1	3
1	29	15	14	20	741	0	0	-0.965367	0	15	1	2	0	2	3	1	1	0	1
1	24	14	10	15	673	0	5	0.5333	0.508226	35	0	3	2	3	2	1	1	0	3
1	29	12	17	17	830	3	0	0.516595	0.20329	20	0	2	0	2	3	3	1	0	3
1	17	15	2	17	680	0	0	-1.68809	0	120	0	3	0	3	2	1	1	0	0
1	31	14	17	15	673	0	0	-0.0809774	0	80	2	2	0	2	3	3	1	0	3
2	20	14	6	20	786	1	0	0.00315498	0.338817	90	2	3	2	2	2	1	1	0	2
1	25	14	11	16	910	3	0	0.255029	6.77635	15	2	3	2	2	2	1	1	0	3
1	19	15	4	17	553	0	0	-0.183348	0.364229	60	2	2	0	3	3	1	1	0	3
1	22	13	9	16	595	0	0	-3.3379	0	60	2	1	0	1	1	1	1	0	0
1	26	14	12	16	807	0	0	-0.118836	0.508226	50	2	1	1	2	3	3	1	0	0
1	31	15	16	27	890	0	0	-1.27927	0.745398	45	4	1	0	2	3	1	1	0	1
1	19	14	5	19	665	3	0	-1.99276	0	45	0	3	0	1	2	1	1	0	1
1	22	15	7	17	675	3	0	-0.780921	0	35	4	2	0	3	3	1	1	0	3
1	29	12	17	16	661	1	0	-2.40699	0	120	0	1	0	1	3	1	1	0	0
1	22	16	6	17	701	1	0	-1.55754	0.101645	12	2	1	0	1	3	1	1	1	1
1	30	16	14	30	739	3	0	-0.780921	0	90	0	2	0	3	3	1	1	0	3
1	24	15	9	18	563	0	0	-1.21074	0	30	2	3	0	2	2	1	1	0	3
1	20	15	5	20	760	0	5	-0.694744	0	60	2	2	2	2	3	1	1	0	1
1	19	15	4	16	588	2	0	1.82542	1.35527	50	1	4	2	3	2	3	1	0	3
1	25	15	10	21	578	2	0	-2.05479	0	60	0	2	0	1	2	1	1	0	2
1	19	14	5	15	728	0	5	0.5333	0.169409	30	4	3	2	3	2	1	1	0	3
1	24	14	10	15	633	3	0	-2.02839	0	30	2	2	0	2	2	1	1	0	1
1	28	16	12	17	912	3	0	1.69449	0.677635	30	1	3	2	3	2	1	2	1	3
#NULL!	18	#NULL!	#NULL!	#NULL!	588	2	#NULL!	#NULL!	#NULL!	#NULL!	2	#NULL!	#NULL!	#NULL!	#NULL!	#NULL!	#NULL!	#NULL!	#NULL!
1	25	14	11	16	595	0	0	3.63925	1.01645	60	2	4	2	2	4	3	2	0	3
1	21	15	6	17	671	2	4	1.19761	0.135527	45	2	2	2	3	2	3	1	0	3
1	16	16	0	16	866	1	0	3.09987	0.338817	40	0	3	2	3	4	3	2	0	1
1	18	16	2	17	787	3	0	-0.613166	0.101645	60	2	3	0	2	2	1	1	0	3
1	17	16	1	17	636	3	10	3.32534	0.677635	45	1	3	2	2	4	3	2	0	3
#NULL!	18	#NULL!	#NULL!	16	760	0	0	0.40392	#NULL!	#NULL!	2	3	2	1	4	1	1	0	1
1	16	14	2	16	685	3	0	-1.05919	0	20	0	2	0	2	3	1	1	0	3
1	19	18	1	19	818	1	0	-1.11426	0.304936	60	4	2	0	3	1	1	1	0	3
2	16	15	1	16	875	1	5	0.345503	0	35	2	3	2	2	3	3	1	0	0
1	29	11	18	14	633	3	0	-2.11682	0	30	1	1	0	1	2	1	1	0	3
1	19	14	5	15	701	1	10	-0.648803	0.542108	20	2	2	0	3	2	1	1	0	3
1	22	21	1	22	625	1	12	3.91752	3.55758	45	4	4	2	3	4	3	2	1	3
1	25	14	11	17	716	1	0	-1.24903	0	15	2	3	0	2	3	1	1	0	1
1	23	14	9	15	680	0	0	-0.416971	0.508226	110	2	3	0	1	2	3	1	0	1
1	19	16	3	19	723	0	11	1.82542	0.847043	90	4	4	2	3	2	3	1	1	3
1	26	15	11	19	665	3	0	-0.739889	0.271054	120	4	2	0	1	3	1	1	0	3
1	25	13	12	15	780	2	7	-0.891437	0.338817	60	2	3	0	1	2	1	1	0	3
1	23	17	6	17	580	1	0	-1.98471	0.372699	30	1	1	0	1	1	1	1	0	3
1	23	14	9	15	912	3	0	-0.473603	0.101645	50	4	1	0	3	2	2	1	0	3
1	19	17	2	19	838	2	9	-1.11426	0.0677635	40	2	2	0	3	1	1	1	0	3
1	27	17	10	18	590	3	0	-1.24364	0.101645	30	2	2	0	1	3	1	1	0	1
1	15	14	1	15	886	1	7	-0.648803	0.677635	60	2	2	0	3	2	1	1	0	3
1	16	14	2	16	768	2	0	2.00833	0.101645	60	2	3	1	3	4	3	1	0	3
1	20	15	5	17	818	1	10	2.8006	2.37172	60	4	2	2	3	4	2	2	0	3
1	20	17	3	18	786	1	0	1.36114	1.69409	60	4	2	2	2	4	2	1	0	3
1	19	15	4	19	875	1	0	0.0915844	0.0677635	30	0	4	2	3	2	1	1	0	0
1	17	12	5	17	625	1	5	0.847206	1.01645	70	2	4	2	3	2	1	1	0	3
1	24	18	6	18	588	2	0	1.88813	0.135527	60	1	4	0	3	4	3	1	0	3
1	19	14	5	15	552	2	0	1.57423	0.677635	1	4	3	0	3	4	3	1	0	3
1	19	15	4	17	618	2	0	1.22091	0	25	1	4	1	3	4	3	1	0	1
1	29	19	10	20	722	2	0	0.756572	0.406581	60	2	2	0	3	4	3	1	0	1
1	21	13	8	17	701	1	0	3.32534	0.677635	20	1	3	2	2	4	3	2	0	3
2	24	14	10	14	750	2	0	3.63925	0.0338817	45	1	4	2	2	4	3	2	1	3
1	23	14	9	18	912	3	5	0.5333	4.74344	50	1	3	2	3	2	1	1	0	3
2	22	15	7	19	886	1	9	3.01144	1.35527	90	2	2	2	2	4	3	2	0	3
1	16	15	1	16	636	3	0	-0.648803	0.677635	50	4	2	0	3	2	1	1	0	3
1	19	14	5	15	889	1	12	3.11451	2.5496	20	2	3	2	3	4	2	2	0	3
1	24	14	10	17	628	2	0	-1.80942	0	5	1	1	0	1	3	1	1	0	0
#NULL!	17	#NULL!	#NULL!	17	768	2	0	1.26888	#NULL!	#NULL!	2	4	2	1	2	3	1	0	3
2	24	17	7	20	723	0	5	3.79508	0.948689	75	2	4	3	1	4	3	2	0	3
1	17	14	3	17	710	0	3	-0.020989	0.677635	30	4	4	0	3	2	1	1	0	3
1	18	14	4	18	866	1	0	-0.334896	2.0329	50	1	3	0	3	2	1	1	0	3
1	19	12	7	13	552	2	0	-2.21558	0	20	0	2	0	3	1	1	1	0	1
1	21	17	4	18	628	2	0	0.358516	0.677635	15	1	1	1	1	3	3	1	0	3
1	19	18	1	18	782	1	0	-0.812278	0	10	0	2	1	3	2	1	1	0	3
1	19	16	3	17	552	2	9	2.58387	1.70256	50	2	4	0	3	3	3	2	0	3
1	24	14	10	15	912	3	0	-2.02574	0	40	0	1	0	3	1	1	1	0	3
1	24	20	4	21	739	3	11	0.967397	2.0329	60	4	3	3	3	2	1	1	0	3
1	23	15	8	17	830	3	0	-1.96636	0	60	2	3	0	2	2	1	1	0	0
#NULL!	20	15	5	#NULL!	721	1	8	3.1738	#NULL!	#NULL!	4	4	2	2	3	3	2	#NULL!	3
2	21	15	6	18	773	0	0	0.130559	0.169409	47	4	3	0	3	3	1	1	0	3
1	19	17	2	19	580	1	0	-0.838644	0.237172	22	4	3	0	3	2	1	1	0	1
1	16	16	0	16	838	2	0	2.47806	0	25	0	4	2	2	4	3	1	0	3
#NULL!	19	#NULL!	#NULL!	#NULL!	631	2	#NULL!	#NULL!	#NULL!	#NULL!	2	#NULL!	#NULL!	#NULL!	#NULL!	#NULL!	#NULL!	#NULL!	#NULL!
1	18	14	4	15	701	1	8	-0.37818	0	19	2	2	2	3	2	1	1	0	3
1	17	15	2	17	580	1	0	0.0511405	0.677635	25	4	2	0	2	2	3	1	0	3
1	23	17	6	17	679	2	6	1.82542	0.677635	35	4	4	2	3	2	3	1	0	3
#NULL!	21	#NULL!	#NULL!	#NULL!	860	3	#NULL!	#NULL!	#NULL!	#NULL!	2	#NULL!	#NULL!	#NULL!	#NULL!	#NULL!	#NULL!	#NULL!	#NULL!
[truncated: 22,683 more rows]
